# Supplementary material for: 2-Methyl-3,5,6-triphenyl-2,3-dihydro­pyrazine
Source: Acta Crystallogr Sect E Struct Rep Online. 2009 Feb 18;65(Pt 3):o546. doi: 10.1107/S1600536809005042 (PMC2968533; doi:10.1107/S1600536809005042)
Supplement: Supplementary file 1 [file e-65-0o546-sup1.cif]

##############################################################################
###                                                                        ###
###        Electronic paper (Acta Crystallographica Section E)             ###
###                                                                        ###
##############################################################################
#                                                                            #
# This CIF contains the data in a paper accepted for publication in Acta     #
# Crystallographica Section E. It conforms to the requirements of Notes      #
# for Authors for Section E, and has been peer reviewed under the auspices   #
# of the IUCr Commission on Journals.                                        #
#                                                                            #
# Full details of the Crystallographic Information File format               #
# are given in the paper "The Crystallographic Information File (CIF):       #
# a New Standard Archive File for Crystallography" by S. R. Hall, F. H.      #
# Allen and I. D. Brown [Acta Cryst. (1991), A47, 655-685].                  #
#                                                                            #
# The current version of the core CIF dictionary is obtainable from          #
# ftp://ftp.iucr.org/pub/cif_core.dic. The current version number is 2.4.    #
#                                                                            #
# Software is freely available for graphical display of the structure(s) in  #
# this CIF.  For information consult the CIF home page http://www.iucr.org/  #
# cif/home.html                                                              #
#                                                                            #
# This file may be used for bona fide research purposes within the           #
# scientific community so long as proper attribution is given to the journal # 
# article from which it was obtained.                                        #
#                                                                            #
##############################################################################
                                             
data_global
_audit_creation_method     'PLATON <TABLE ACC> option'
_journal_date_recd_electronic     2009-02-10
_journal_date_accepted     2009-02-11
_journal_name_full     'Acta Crystallographica, Section E'
_journal_year     2009
_journal_volume     65
_journal_issue      3
_journal_page_first     o546
_journal_page_last     o546
_journal_paper_category     QO
_journal_coeditor_code     TK2373
_publ_contact_author_name
;
A. Thiruvalluvar
;
_publ_contact_author_address
;
PG Research Department of Physics
Rajah Serfoji Government College (Autonomous)
Thanjavur-613 005
Tamil Nadu
India
;
_publ_contact_author_email     athiru@vsnl.net
_publ_contact_author_fax     'none'
_publ_contact_author_phone     '+91(4362)255490'
_publ_section_title
;
2-Methyl-3,5,6-triphenyl-2,3-dihydropyrazine
;
loop_
    _publ_author_name
    _publ_author_footnote
    _publ_author_address
    'N. Anuradha'
;
?
;
;
PG Research Department of Physics,
Rajah Serfoji Government College (Autonomous),
Thanjavur 613 005,
Tamil Nadu,
India
;
    'A. Thiruvalluvar'
;
?
;
;
PG Research Department of Physics,
Rajah Serfoji Government College (Autonomous),
Thanjavur 613 005,
Tamil Nadu,
India
;
    'K. Pandiarajan'
;
?
;
;
Department of Chemistry,
Annamalai University,
Annamalai Nagar 608 002,
Tamilnadu,
India
;
    'S. Chitra'
;
?
;
;
Department of Chemistry,
Annamalai University,
Annamalai Nagar 608 002,
Tamilnadu,
India
;
    'R. J. Butcher'
;
?
;
;
Department of Chemistry,
Howard University,
525 College Street NW,
Washington, DC 20059,
USA
;
data_I
_chemical_name_systematic
;
2-Methyl-3,5,6-triphenyl-2,3-dihydropyrazine
;
_chemical_name_common     dihydropyrazine
_chemical_formula_moiety     'C23 H20 N2'
_chemical_formula_sum     'C23 H20 N2'
_chemical_formula_structural     'C23 H20 N2'
_chemical_formula_iupac     'C23 H20 N2'
_chemical_formula_weight     324.41
_chemical_melting_point     460
_symmetry_cell_setting     triclinic
_symmetry_space_group_name_H-M     'P -1'
_symmetry_space_group_name_Hall     '-P 1'
loop_
    _symmetry_equiv_pos_site_id
    _symmetry_equiv_pos_as_xyz
    1 x,y,z
    2 -x,-y,-z
_cell_length_a     10.4406(10)
_cell_length_b     10.5753(7)
_cell_length_c     11.0810(13)
_cell_angle_alpha     93.439(8)
_cell_angle_beta     114.161(10)
_cell_angle_gamma     118.343(9)
_cell_volume     931.9(2)
_cell_formula_units_Z     2
_cell_measurement_reflns_used     5680
_cell_measurement_theta_min     5.2
_cell_measurement_theta_max     77.4
_cell_measurement_temperature     295(2)
_cell_special_details
;
?
;
_exptl_crystal_description     prism
_exptl_crystal_colour     'pale yellow'
_exptl_crystal_size_max     0.41
_exptl_crystal_size_mid     0.36
_exptl_crystal_size_min     0.28
_exptl_crystal_size_rad     ?
_exptl_crystal_density_diffrn     1.156
_exptl_crystal_density_meas     ?
_exptl_crystal_density_method     'not measured'
_exptl_crystal_F_000     344
_exptl_absorpt_coefficient_mu     0.521
_exptl_absorpt_correction_type     analytical
_exptl_absorpt_process_details     '(CrysAlis RED; Oxford Diffraction, 2008)'
_exptl_absorpt_correction_T_min     0.831
_exptl_absorpt_correction_T_max     0.885
_exptl_special_details
;
;
_diffrn_ambient_temperature     293(2)
_diffrn_radiation_type     CuK\a
_diffrn_radiation_wavelength     1.54184
_diffrn_radiation_source     'fine-focus sealed tube'
_diffrn_radiation_monochromator     graphite
_diffrn_measurement_device_type     'Oxford Diffraction Gemini R'
_diffrn_measurement_method     '\f and \w'
_diffrn_detector_area_resol_mean     10.5081
_diffrn_reflns_number     8513
_diffrn_reflns_av_R_equivalents     0.045
_diffrn_reflns_av_sigmaI/netI     0.037
_diffrn_reflns_theta_min     5.2
_diffrn_reflns_theta_max     77.5
_diffrn_reflns_theta_full     77.5
_diffrn_measured_fraction_theta_max     0.972
_diffrn_measured_fraction_theta_full     0.972
_diffrn_reflns_limit_h_min     -13
_diffrn_reflns_limit_h_max     13
_diffrn_reflns_limit_k_min     -13
_diffrn_reflns_limit_k_max     10
_diffrn_reflns_limit_l_min     -13
_diffrn_reflns_limit_l_max     13
_diffrn_standards_number     0
_diffrn_standards_interval_count     0
_diffrn_standards_interval_time     0
_diffrn_standards_decay_%     0
_refine_special_details
;
Refinement of <i>F</i>^2^ against ALL reflections. The weighted <i>R</i>-factor
<i>wR</i> and goodness of fit <i>S</i> are based on <i>F</i>^2^, conventional
<i>R</i>-factors <i>R</i> are based on <i>F</i>, with <i>F</i> set to zero for
negative <i>F</i>^2^. The threshold expression of <i>F</i>^2^ >
2\s(<i>F</i>^2^) is used only for calculating <i>R</i>-factors(gt) <i>etc</i>.
and is not relevant to the choice of reflections for refinement.
<i>R</i>-factors based on <i>F</i>^2^ are statistically about twice as large
as those based on <i>F</i>, and <i>R</i>- factors based on ALL data will be
even larger.
;
_reflns_number_total     3852
_reflns_number_gt     3195
_reflns_threshold_expression     I>2\s(I)
_refine_ls_structure_factor_coef     Fsqd
_refine_ls_matrix_type     full
_refine_ls_R_factor_all     0.093
_refine_ls_R_factor_gt     0.086
_refine_ls_wR_factor_gt     0.260
_refine_ls_wR_factor_ref     0.270
_refine_ls_goodness_of_fit_ref     1.09
_refine_ls_restrained_S_all     1.092
_refine_ls_number_reflns     3852
_refine_ls_number_parameters     227
_refine_ls_number_restraints     0
_refine_ls_hydrogen_treatment     constr
_refine_ls_weighting_scheme     calc
_refine_ls_weighting_details
       'calc w = 1/[\s^2^(Fo^2^)+(0.1784P)^2^+0.1376P] where P=(Fo^2^+2Fc^2^)/3'
_atom_sites_solution_hydrogens     geom
_atom_sites_solution_primary     direct
_atom_sites_solution_secondary     difmap
_refine_ls_shift/su_max     0.001
_refine_ls_shift/su_max_lt     0.001
_refine_ls_shift/su_mean     0.000
_refine_diff_density_max     0.47
_refine_diff_density_min     -0.27
_refine_ls_extinction_method     none
_refine_ls_extinction_coef     ?
loop_
    _atom_type_symbol
    _atom_type_description
    _atom_type_scat_dispersion_real
    _atom_type_scat_dispersion_imag
    _atom_type_scat_source
    N N 0.0311 0.0180 'International Tables Vol C Tables 4.2.6.8 and 6.1.1.4'
    H H 0.0000 0.0000 'International Tables Vol C Tables 4.2.6.8 and 6.1.1.4'
    C C 0.0181 0.0091 'International Tables Vol C Tables 4.2.6.8 and 6.1.1.4'
_computing_data_collection     'CrysAlis CCD (Oxford Diffraction, 2008)'
_computing_cell_refinement     'CrysAlis RED (Oxford Diffraction, 2008)'
_computing_data_reduction     'CrysAlis RED (Oxford Diffraction, 2008)'
_computing_structure_solution     'SIR2004 (Burla <i>et al.</i>, 2005)'
_computing_structure_refinement     'SHELXL97 (Sheldrick, 2008)'
_computing_molecular_graphics     'ORTEP-3 (Farrugia, 1997)'
_computing_publication_material     'PLATON (Spek, 2009)'
loop_
    _atom_site_type_symbol
    _atom_site_label
    _atom_site_fract_x
    _atom_site_fract_y
    _atom_site_fract_z
    _atom_site_U_iso_or_equiv
    _atom_site_thermal_displace_type
    _atom_site_calc_flag
    _atom_site_refinement_flags
    _atom_site_occupancy
    N N1 0.0780(2) 0.1850(2) -0.0471(2) 0.0633(6) Uani d . 1.000
    N N4 0.39318(19) 0.25469(17) -0.01087(17) 0.0512(5) Uani d . 1.000
    C C2 0.0900(3) 0.0714(2) -0.1158(3) 0.0613(7) Uani d . 1.000
    C C3 0.2375(3) 0.1513(2) -0.1432(2) 0.0551(6) Uani d . 1.000
    C C5 0.3812(2) 0.3247(2) 0.0777(2) 0.0491(5) Uani d . 1.000
    C C6 0.2163(2) 0.3057(2) 0.0441(2) 0.0536(6) Uani d . 1.000
    C C21 -0.0774(3) -0.0383(3) -0.2471(3) 0.0824(9) Uani d . 1.000
    C C31 0.2605(3) 0.0442(2) -0.2156(2) 0.0587(6) Uani d . 1.000
    C C32 0.3089(3) -0.0438(3) -0.1466(3) 0.0712(8) Uani d . 1.000
    C C33 0.3318(4) -0.1415(3) -0.2108(3) 0.0873(10) Uani d . 1.000
    C C34 0.3090(4) -0.1517(3) -0.3418(3) 0.0930(10) Uani d . 1.000
    C C35 0.2604(4) -0.0662(4) -0.4115(3) 0.0901(10) Uani d . 1.000
    C C36 0.2364(3) 0.0324(3) -0.3491(3) 0.0732(8) Uani d . 1.000
    C C51 0.5327(2) 0.4176(2) 0.2180(2) 0.0498(6) Uani d . 1.000
    C C52 0.5222(3) 0.4188(3) 0.3387(3) 0.0634(7) Uani d . 1.000
    C C53 0.6663(3) 0.4975(3) 0.4688(3) 0.0739(9) Uani d . 1.000
    C C54 0.8218(3) 0.5780(3) 0.4792(3) 0.0725(8) Uani d . 1.000
    C C55 0.8337(3) 0.5780(3) 0.3593(3) 0.0658(7) Uani d . 1.000
    C C56 0.6909(2) 0.4972(2) 0.2294(2) 0.0539(6) Uani d . 1.000
    C C61 0.2079(3) 0.4259(2) 0.1105(2) 0.0537(6) Uani d . 1.000
    C C62 0.0694(3) 0.3844(3) 0.1264(3) 0.0638(7) Uani d . 1.000
    C C63 0.0531(3) 0.4931(3) 0.1805(3) 0.0762(10) Uani d . 1.000
    C C64 0.1712(4) 0.6439(3) 0.2153(3) 0.0806(10) Uani d . 1.000
    C C65 0.3098(3) 0.6872(3) 0.1991(3) 0.0750(9) Uani d . 1.000
    C C66 0.3283(3) 0.5782(3) 0.1468(3) 0.0630(7) Uani d . 1.000
    H H2 0.11272 0.01451 -0.05249 0.0736 Uiso calc R 1.000
    H H3 0.21696 0.21204 -0.20281 0.0661 Uiso calc R 1.000
    H H21A -0.16525 -0.07906 -0.22411 0.1236 Uiso calc R 1.000
    H H21B -0.07434 -0.11930 -0.28702 0.1236 Uiso calc R 1.000
    H H21C -0.09824 0.01403 -0.31308 0.1236 Uiso calc R 1.000
    H H32 0.32603 -0.03712 -0.05663 0.0854 Uiso calc R 1.000
    H H33 0.36313 -0.20078 -0.16377 0.1046 Uiso calc R 1.000
    H H34 0.32629 -0.21646 -0.38372 0.1115 Uiso calc R 1.000
    H H35 0.24329 -0.07406 -0.50159 0.1078 Uiso calc R 1.000
    H H36 0.20407 0.09047 -0.39721 0.0879 Uiso calc R 1.000
    H H52 0.41748 0.36626 0.33246 0.0761 Uiso calc R 1.000
    H H53 0.65783 0.49590 0.54911 0.0886 Uiso calc R 1.000
    H H54 0.91824 0.63205 0.56637 0.0869 Uiso calc R 1.000
    H H55 0.93864 0.63279 0.36618 0.0790 Uiso calc R 1.000
    H H56 0.70022 0.49594 0.14949 0.0647 Uiso calc R 1.000
    H H62 -0.01299 0.28242 0.10022 0.0765 Uiso calc R 1.000
    H H63 -0.03835 0.46414 0.19338 0.0914 Uiso calc R 1.000
    H H64 0.15848 0.71699 0.24976 0.0967 Uiso calc R 1.000
    H H65 0.39029 0.78941 0.22342 0.0900 Uiso calc R 1.000
    H H66 0.42124 0.60729 0.13614 0.0757 Uiso calc R 1.000
loop_
    _atom_site_aniso_label
    _atom_site_aniso_U_11
    _atom_site_aniso_U_22
    _atom_site_aniso_U_33
    _atom_site_aniso_U_12
    _atom_site_aniso_U_13
    _atom_site_aniso_U_23
    N1 0.0477(9) 0.0567(10) 0.0707(12) 0.0264(8) 0.0224(8) 0.0037(8)
    N4 0.0459(8) 0.0449(8) 0.0534(9) 0.0233(7) 0.0207(7) 0.0036(6)
    C2 0.0515(11) 0.0536(11) 0.0620(12) 0.0248(9) 0.0216(9) 0.0032(9)
    C3 0.0529(10) 0.0477(10) 0.0524(11) 0.0283(8) 0.0171(9) 0.0030(8)
    C5 0.0431(9) 0.0440(9) 0.0542(10) 0.0234(7) 0.0211(8) 0.0071(7)
    C6 0.0453(9) 0.0514(10) 0.0587(11) 0.0266(8) 0.0229(8) 0.0072(8)
    C21 0.0577(13) 0.0709(15) 0.0799(17) 0.0244(11) 0.0199(12) -0.0044(12)
    C31 0.0504(10) 0.0485(10) 0.0551(11) 0.0260(8) 0.0127(8) -0.0046(8)
    C32 0.0698(14) 0.0611(12) 0.0694(14) 0.0411(11) 0.0196(11) 0.0067(10)
    C33 0.0798(17) 0.0651(14) 0.092(2) 0.0482(13) 0.0160(14) -0.0018(13)
    C34 0.0795(17) 0.0765(17) 0.093(2) 0.0488(14) 0.0179(15) -0.0205(15)
    C35 0.0881(19) 0.094(2) 0.0633(15) 0.0484(16) 0.0244(14) -0.0110(14)
    C36 0.0730(14) 0.0702(14) 0.0593(13) 0.0419(12) 0.0185(11) 0.0014(10)
    C51 0.0462(9) 0.0463(9) 0.0546(11) 0.0275(8) 0.0221(8) 0.0048(7)
    C52 0.0570(11) 0.0717(13) 0.0623(12) 0.0368(10) 0.0303(10) 0.0081(10)
    C53 0.0755(15) 0.0947(17) 0.0516(12) 0.0510(14) 0.0290(11) 0.0056(11)
    C54 0.0594(12) 0.0782(15) 0.0551(12) 0.0384(11) 0.0115(10) -0.0064(10)
    C55 0.0464(10) 0.0626(12) 0.0670(13) 0.0249(9) 0.0197(10) -0.0003(10)
    C56 0.0481(10) 0.0512(10) 0.0552(11) 0.0256(8) 0.0233(8) 0.0057(8)
    C61 0.0484(10) 0.0577(10) 0.0552(11) 0.0330(9) 0.0224(8) 0.0101(8)
    C62 0.0544(11) 0.0722(13) 0.0677(13) 0.0380(10) 0.0296(10) 0.0164(10)
    C63 0.0703(14) 0.1005(19) 0.0767(16) 0.0583(15) 0.0393(12) 0.0184(14)
    C64 0.0844(17) 0.0880(17) 0.0815(17) 0.0620(15) 0.0363(14) 0.0059(13)
    C65 0.0728(14) 0.0619(13) 0.0844(17) 0.0404(12) 0.0326(13) 0.0053(11)
    C66 0.0554(11) 0.0586(12) 0.0741(14) 0.0331(10) 0.0309(10) 0.0084(10)
_geom_special_details
;
Bond distances, angles <i>etc</i>. have been calculated using the rounded
fractional coordinates. All su's are estimated from the variances of the
(full) variance-covariance matrix. The cell e.s.d.'s are taken into account in
the estimation of distances, angles and torsion angles
;
loop_
    _geom_bond_atom_site_label_1
    _geom_bond_atom_site_label_2
    _geom_bond_site_symmetry_1
    _geom_bond_site_symmetry_2
    _geom_bond_distance
    _geom_bond_publ_flag
    N1 C2 . . 1.466(4) no
    N1 C6 . . 1.279(3) no
    N4 C3 . . 1.469(3) no
    N4 C5 . . 1.276(3) no
    C2 C3 . . 1.535(4) no
    C2 C21 . . 1.519(4) no
    C3 C31 . . 1.514(4) no
    C5 C6 . . 1.510(3) no
    C5 C51 . . 1.487(3) no
    C6 C61 . . 1.487(3) no
    C31 C32 . . 1.386(4) no
    C31 C36 . . 1.382(4) no
    C32 C33 . . 1.384(5) no
    C33 C34 . . 1.360(4) no
    C34 C35 . . 1.368(5) no
    C35 C36 . . 1.390(5) no
    C51 C52 . . 1.386(4) no
    C51 C56 . . 1.396(3) no
    C52 C53 . . 1.388(4) no
    C53 C54 . . 1.377(5) no
    C54 C55 . . 1.384(4) no
    C55 C56 . . 1.382(4) no
    C61 C62 . . 1.389(5) no
    C61 C66 . . 1.386(4) no
    C62 C63 . . 1.377(5) no
    C63 C64 . . 1.372(4) no
    C64 C65 . . 1.389(6) no
    C65 C66 . . 1.387(5) no
    C2 H2 . . 0.9800 no
    C3 H3 . . 0.9800 no
    C21 H21A . . 0.9600 no
    C21 H21B . . 0.9600 no
    C21 H21C . . 0.9600 no
    C32 H32 . . 0.9300 no
    C33 H33 . . 0.9300 no
    C34 H34 . . 0.9300 no
    C35 H35 . . 0.9300 no
    C36 H36 . . 0.9300 no
    C52 H52 . . 0.9300 no
    C53 H53 . . 0.9300 no
    C54 H54 . . 0.9300 no
    C55 H55 . . 0.9300 no
    C56 H56 . . 0.9300 no
    C62 H62 . . 0.9300 no
    C63 H63 . . 0.9300 no
    C64 H64 . . 0.9300 no
    C65 H65 . . 0.9300 no
    C66 H66 . . 0.9300 no
loop_
    _geom_contact_atom_site_label_1
    _geom_contact_atom_site_label_2
    _geom_contact_distance
    _geom_contact_site_symmetry_1
    _geom_contact_site_symmetry_2
    _geom_contact_publ_flag
    N1 N4 2.848(3) . . no
    N4 N1 2.848(3) . . no
    N1 H62 2.5700 . . no
    N1 H2 2.7800 . 2_555 no
    N4 H32 2.7800 . . no
    N4 H56 2.6400 . . no
    N4 H33 2.8300 . 2_655 no
    N4 H66 2.7500 . 2_665 no
    C32 C32 3.585(5) . 2_655 no
    C51 C66 3.207(4) . . no
    C52 C66 3.407(5) . . no
    C52 C61 3.261(4) . . no
    C61 C52 3.261(4) . . no
    C62 C64 3.479(4) . 2_565 no
    C64 C62 3.479(4) . 2_565 no
    C66 C51 3.207(4) . . no
    C66 C52 3.407(5) . . no
    C2 H32 3.0500 . . no
    C5 H2 2.8400 . . no
    C5 H66 2.8100 . . no
    C6 H52 2.8300 . . no
    C6 H3 2.8600 . . no
    C31 H21B 2.7700 . . no
    C32 H2 2.9200 . . no
    C33 H32 3.0600 . 2_655 no
    C35 H65 3.0200 . 2_665 no
    C35 H21C 3.0600 . 2_554 no
    C36 H65 2.9900 . 2_665 no
    C51 H66 2.7900 . . no
    C51 H33 3.0900 . 2_655 no
    C52 H53 3.0500 . 2_666 no
    C55 H3 3.0100 . 2_665 no
    C56 H33 2.9000 . 2_655 no
    C56 H3 2.8300 . 2_665 no
    C61 H52 2.8900 . . no
    H2 C5 2.8400 . . no
    H2 C32 2.9200 . . no
    H2 H32 2.5500 . . no
    H2 N1 2.7800 . 2_555 no
    H3 C6 2.8600 . . no
    H3 H21C 2.5600 . . no
    H3 H36 2.3600 . . no
    H3 C55 3.0100 . 2_665 no
    H3 C56 2.8300 . 2_665 no
    H21B C31 2.7700 . . no
    H21C H3 2.5600 . . no
    H21C C35 3.0600 . 2_554 no
    H21C H35 2.3300 . 2_554 no
    H32 N4 2.7800 . . no
    H32 C2 3.0500 . . no
    H32 H2 2.5500 . . no
    H32 C33 3.0600 . 2_655 no
    H33 N4 2.8300 . 2_655 no
    H33 C51 3.0900 . 2_655 no
    H33 C56 2.9000 . 2_655 no
    H35 H21C 2.3300 . 2_554 no
    H36 H3 2.3600 . . no
    H52 C6 2.8300 . . no
    H52 C61 2.8900 . . no
    H52 H53 2.4800 . 2_666 no
    H53 C52 3.0500 . 2_666 no
    H53 H52 2.4800 . 2_666 no
    H56 N4 2.6400 . . no
    H62 N1 2.5700 . . no
    H65 C35 3.0200 . 2_665 no
    H65 C36 2.9900 . 2_665 no
    H66 C5 2.8100 . . no
    H66 C51 2.7900 . . no
    H66 N4 2.7500 . 2_665 no
loop_
    _geom_angle_atom_site_label_1
    _geom_angle_atom_site_label_2
    _geom_angle_atom_site_label_3
    _geom_angle_site_symmetry_1
    _geom_angle_site_symmetry_2
    _geom_angle_site_symmetry_3
    _geom_angle
    _geom_angle_publ_flag
    C2 N1 C6 . . . 116.8(2) no
    C3 N4 C5 . . . 116.3(2) no
    N1 C2 C3 . . . 109.45(18) no
    N1 C2 C21 . . . 109.0(3) no
    C3 C2 C21 . . . 113.5(2) no
    N4 C3 C2 . . . 109.53(19) no
    N4 C3 C31 . . . 109.3(2) no
    C2 C3 C31 . . . 113.97(18) no
    N4 C5 C6 . . . 121.10(19) no
    N4 C5 C51 . . . 117.5(2) no
    C6 C5 C51 . . . 121.34(19) no
    N1 C6 C5 . . . 120.0(2) no
    N1 C6 C61 . . . 117.9(2) no
    C5 C6 C61 . . . 122.14(19) no
    C3 C31 C32 . . . 119.6(2) no
    C3 C31 C36 . . . 121.8(2) no
    C32 C31 C36 . . . 118.5(3) no
    C31 C32 C33 . . . 120.4(3) no
    C32 C33 C34 . . . 120.7(3) no
    C33 C34 C35 . . . 119.6(4) no
    C34 C35 C36 . . . 120.7(3) no
    C31 C36 C35 . . . 120.1(3) no
    C5 C51 C52 . . . 121.7(2) no
    C5 C51 C56 . . . 119.25(19) no
    C52 C51 C56 . . . 118.9(2) no
    C51 C52 C53 . . . 120.7(3) no
    C52 C53 C54 . . . 120.1(3) no
    C53 C54 C55 . . . 119.7(3) no
    C54 C55 C56 . . . 120.5(3) no
    C51 C56 C55 . . . 120.1(2) no
    C6 C61 C62 . . . 119.0(2) no
    C6 C61 C66 . . . 121.5(3) no
    C62 C61 C66 . . . 119.4(3) no
    C61 C62 C63 . . . 120.5(3) no
    C62 C63 C64 . . . 120.2(4) no
    C63 C64 C65 . . . 119.9(3) no
    C64 C65 C66 . . . 120.1(3) no
    C61 C66 C65 . . . 119.8(3) no
    N1 C2 H2 . . . 108.00 no
    C3 C2 H2 . . . 108.00 no
    C21 C2 H2 . . . 108.00 no
    N4 C3 H3 . . . 108.00 no
    C2 C3 H3 . . . 108.00 no
    C31 C3 H3 . . . 108.00 no
    C2 C21 H21A . . . 109.00 no
    C2 C21 H21B . . . 109.00 no
    C2 C21 H21C . . . 109.00 no
    H21A C21 H21B . . . 109.00 no
    H21A C21 H21C . . . 110.00 no
    H21B C21 H21C . . . 109.00 no
    C31 C32 H32 . . . 120.00 no
    C33 C32 H32 . . . 120.00 no
    C32 C33 H33 . . . 120.00 no
    C34 C33 H33 . . . 120.00 no
    C33 C34 H34 . . . 120.00 no
    C35 C34 H34 . . . 120.00 no
    C34 C35 H35 . . . 120.00 no
    C36 C35 H35 . . . 120.00 no
    C31 C36 H36 . . . 120.00 no
    C35 C36 H36 . . . 120.00 no
    C51 C52 H52 . . . 120.00 no
    C53 C52 H52 . . . 120.00 no
    C52 C53 H53 . . . 120.00 no
    C54 C53 H53 . . . 120.00 no
    C53 C54 H54 . . . 120.00 no
    C55 C54 H54 . . . 120.00 no
    C54 C55 H55 . . . 120.00 no
    C56 C55 H55 . . . 120.00 no
    C51 C56 H56 . . . 120.00 no
    C55 C56 H56 . . . 120.00 no
    C61 C62 H62 . . . 120.00 no
    C63 C62 H62 . . . 120.00 no
    C62 C63 H63 . . . 120.00 no
    C64 C63 H63 . . . 120.00 no
    C63 C64 H64 . . . 120.00 no
    C65 C64 H64 . . . 120.00 no
    C64 C65 H65 . . . 120.00 no
    C66 C65 H65 . . . 120.00 no
    C61 C66 H66 . . . 120.00 no
    C65 C66 H66 . . . 120.00 no
loop_
    _geom_torsion_atom_site_label_1
    _geom_torsion_atom_site_label_2
    _geom_torsion_atom_site_label_3
    _geom_torsion_atom_site_label_4
    _geom_torsion_site_symmetry_1
    _geom_torsion_site_symmetry_2
    _geom_torsion_site_symmetry_3
    _geom_torsion_site_symmetry_4
    _geom_torsion
    _geom_torsion_publ_flag
    C6 N1 C2 C3 . . . . -38.6(3) no
    C6 N1 C2 C21 . . . . -163.2(2) no
    C2 N1 C6 C5 . . . . -0.8(3) no
    C2 N1 C6 C61 . . . . 177.16(19) no
    C5 N4 C3 C2 . . . . -37.2(3) no
    C5 N4 C3 C31 . . . . -162.71(18) no
    C3 N4 C5 C6 . . . . -2.4(3) no
    C3 N4 C5 C51 . . . . 173.76(17) no
    N1 C2 C3 N4 . . . . 57.9(3) no
    N1 C2 C3 C31 . . . . -179.37(19) no
    C21 C2 C3 N4 . . . . 179.9(2) no
    C21 C2 C3 C31 . . . . -57.3(3) no
    N4 C3 C31 C32 . . . . 56.1(3) no
    N4 C3 C31 C36 . . . . -123.2(3) no
    C2 C3 C31 C32 . . . . -66.8(3) no
    C2 C3 C31 C36 . . . . 113.9(3) no
    N4 C5 C6 N1 . . . . 25.0(3) no
    N4 C5 C6 C61 . . . . -152.88(19) no
    C51 C5 C6 N1 . . . . -151.0(2) no
    C51 C5 C6 C61 . . . . 31.1(3) no
    N4 C5 C51 C52 . . . . -138.4(2) no
    N4 C5 C51 C56 . . . . 36.9(3) no
    C6 C5 C51 C52 . . . . 37.7(3) no
    C6 C5 C51 C56 . . . . -147.0(2) no
    N1 C6 C61 C62 . . . . 30.2(3) no
    N1 C6 C61 C66 . . . . -144.8(2) no
    C5 C6 C61 C62 . . . . -151.9(2) no
    C5 C6 C61 C66 . . . . 33.1(3) no
    C3 C31 C32 C33 . . . . -179.5(3) no
    C36 C31 C32 C33 . . . . -0.2(5) no
    C3 C31 C36 C35 . . . . 179.4(3) no
    C32 C31 C36 C35 . . . . 0.1(5) no
    C31 C32 C33 C34 . . . . 0.7(5) no
    C32 C33 C34 C35 . . . . -1.0(6) no
    C33 C34 C35 C36 . . . . 0.9(6) no
    C34 C35 C36 C31 . . . . -0.4(6) no
    C5 C51 C52 C53 . . . . 175.2(3) no
    C56 C51 C52 C53 . . . . -0.1(4) no
    C5 C51 C56 C55 . . . . -176.7(2) no
    C52 C51 C56 C55 . . . . -1.3(4) no
    C51 C52 C53 C54 . . . . 1.3(5) no
    C52 C53 C54 C55 . . . . -1.0(5) no
    C53 C54 C55 C56 . . . . -0.4(5) no
    C54 C55 C56 C51 . . . . 1.6(4) no
    C6 C61 C62 C63 . . . . -176.5(2) no
    C66 C61 C62 C63 . . . . -1.4(4) no
    C6 C61 C66 C65 . . . . 175.3(2) no
    C62 C61 C66 C65 . . . . 0.3(4) no
    C61 C62 C63 C64 . . . . 2.0(4) no
    C62 C63 C64 C65 . . . . -1.6(4) no
    C63 C64 C65 C66 . . . . 0.5(4) no
    C64 C65 C66 C61 . . . . 0.1(4) no
loop_
    _geom_hbond_atom_site_label_D
    _geom_hbond_atom_site_label_H
    _geom_hbond_atom_site_label_A
    _geom_hbond_site_symmetry_A
    _geom_hbond_distance_DH
    _geom_hbond_distance_HA
    _geom_hbond_distance_DA
    _geom_hbond_angle_DHA
    _geom_hbond_publ_flag
    C65 H65 Cg(C31--C36) 2_665 0.93 2.97 3.834(3) 156 yes
