# Supplementary material for: 2-Methyl-3,5,6-triphenyl-2,3-dihydro­pyrazine
Source: Acta Crystallogr Sect E Struct Rep Online. 2009 Feb 18;65(Pt 3):o546. doi: 10.1107/S1600536809005042 (PMC2968533; doi:10.1107/S1600536809005042)
Supplement: Supplementary file 2 [file e-65-0o546-Isup2.hkl]

#
# h,k,l, Fc-squared, Fo-squared, sigma(Fo-squared) and status flag
#
data_I
_shelx_title ' scm-b in P -1 c23h20n2  z=2'
_shelx_refln_list_code          4
_shelx_F_calc_maximum       76.72
_exptl_crystal_F_000       344.00
_reflns_d_resolution_high  0.7896
 
loop_
 _symmetry_equiv_pos_as_xyz
 'x, y, z'
 '-x, -y, -z'
 
_cell_length_a    10.4406
_cell_length_b    10.5753
_cell_length_c    11.0810
_cell_angle_alpha  93.439
_cell_angle_beta  114.161
_cell_angle_gamma 118.343
 
_shelx_F_squared_multiplier     1.000
 
loop_
 _refln_index_h
 _refln_index_k
 _refln_index_l
 _refln_F_squared_calc
 _refln_F_squared_meas
 _refln_F_squared_sigma
 _refln_observed_status
   1   0   0       26.27       17.92      0.34 o
   2   0   0     3335.28     3309.57     25.14 o
   3   0   0      325.51      423.44      7.23 o
   4   0   0        0.52        0.56      0.24 o
   5   0   0      119.60      121.41      1.16 o
   6   0   0        4.09        4.70      0.86 o
   7   0   0      114.68      109.04      1.46 o
   8   0   0       38.24       40.43      0.66 o
   9   0   0        1.71        1.76      0.21 o
  10   0   0        1.80        3.13      0.19 o
 -10   1   0        6.41        6.73      0.21 o
  -9   1   0        0.11       -0.09      0.22 o
  -8   1   0       33.91       30.41      1.90 o
  -7   1   0      107.90       89.53      2.92 o
  -6   1   0        8.90        7.95      0.81 o
  -5   1   0        2.65        2.49      0.46 o
  -4   1   0       15.25       16.37      0.36 o
  -3   1   0     1218.89     1438.58     31.49 o
  -2   1   0      249.12      282.05      2.49 o
   1   1   0        6.75        6.77      1.58 o
   2   1   0     2467.61     2505.55     17.41 o
   3   1   0       16.71        9.54      0.28 o
   4   1   0      209.16      179.25      1.39 o
   5   1   0      219.70      213.25      3.38 o
   6   1   0      779.81      797.41     11.24 o
   7   1   0       95.91      108.46      6.04 o
   8   1   0       23.74       26.01      1.25 o
   9   1   0        4.58        5.32      0.20 o
 -10   2   0        7.09        9.78      0.25 o
  -9   2   0       15.52        6.14      3.63 o
  -8   2   0      114.03      102.36      2.55 o
  -7   2   0        6.46        7.47      0.93 o
  -6   2   0       30.89       38.23      1.20 o
  -5   2   0       50.01       49.16      1.08 o
  -4   2   0      363.23      438.67      2.43 o
  -3   2   0      116.01      142.06      6.39 o
  -2   2   0       36.89       60.68      1.00 o
  -1   2   0        6.29        7.45      2.24 o
   0   2   0     3281.98     3062.09     48.16 o
   1   2   0      468.19      431.42     26.44 o
   2   2   0      347.95      340.47      5.41 o
   3   2   0       36.51       28.31      0.71 o
   4   2   0       41.47       35.02      0.78 o
   5   2   0      339.36      364.52      6.76 o
   6   2   0       77.91       89.21      3.86 o
   7   2   0        1.98        2.67      0.24 o
   8   2   0        0.05        0.24      0.14 o
 -11   3   0        2.36        1.45      0.17 o
 -10   3   0        0.07       -0.02      0.17 o
  -9   3   0       41.56       44.15      2.13 o
  -8   3   0       50.38       43.97      0.47 o
  -7   3   0        4.96        4.85      0.68 o
  -6   3   0        1.13        4.67      0.53 o
  -5   3   0      221.23      301.75     33.60 o
  -4   3   0        2.48        1.50      0.14 o
  -3   3   0      739.72      926.56     16.09 o
  -2   3   0     3106.21     3521.44    273.70 o
  -1   3   0      105.52       82.99      5.38 o
   0   3   0       13.67       17.07      0.82 o
   1   3   0        1.71        3.34      0.31 o
   2   3   0     1166.22     1205.21     17.60 o
   3   3   0       23.79       14.74      0.50 o
   4   3   0        0.36        1.15      0.37 o
   5   3   0       10.66       13.55      0.35 o
   6   3   0       33.83       28.11      0.46 o
   7   3   0        0.86        0.42      0.16 o
   8   3   0        1.44        1.93      0.12 o
 -11   4   0        0.05        0.09      0.21 o
 -10   4   0        1.97        1.62      0.56 o
  -9   4   0       23.46       19.91      0.36 o
  -8   4   0       32.32       28.86      0.79 o
  -7   4   0        9.28        7.47      0.70 o
  -6   4   0       73.29       80.09     10.73 o
  -5   4   0       38.38       42.22      0.98 o
  -4   4   0        2.81        1.84      0.16 o
  -3   4   0     1695.58     1844.54     18.89 o
  -2   4   0      745.77      827.21      9.34 o
  -1   4   0       29.95       32.66      0.75 o
   0   4   0        6.60        9.31      0.42 o
   1   4   0        3.31        3.26      0.27 o
   2   4   0      114.76      137.58      1.19 o
   3   4   0        5.62        7.70      0.63 o
   4   4   0        5.22        5.42      0.19 o
   5   4   0        5.66        4.40      0.21 o
   6   4   0        1.04        0.49      0.16 o
   7   4   0        8.23        8.89      0.18 o
 -11   5   0        5.39        4.86      1.59 o
 -10   5   0        8.15        7.94      2.02 o
  -9   5   0       39.39       37.21      0.61 o
  -8   5   0        6.82        7.73      0.33 o
  -7   5   0       10.45       11.21      0.78 o
  -6   5   0       15.54       17.27      0.51 o
  -5   5   0      103.73      106.91      0.85 o
  -4   5   0       21.44       27.79      0.41 o
  -3   5   0      808.04      945.06      2.88 o
  -2   5   0      508.70      538.82      3.96 o
  -1   5   0      313.63      311.30     13.61 o
   0   5   0       25.22       31.45      1.40 o
   1   5   0       26.22       26.73      0.62 o
   2   5   0        1.68        2.71      0.37 o
   3   5   0       82.58       79.25      0.57 o
   4   5   0        7.26        6.79      0.25 o
   5   5   0        0.54        1.00      0.17 o
   6   5   0        0.29        0.05      0.17 o
 -11   6   0       45.45       45.84     11.41 o
 -10   6   0        8.73        8.10      0.66 o
  -9   6   0        0.18        0.24      0.21 o
  -8   6   0       46.88       50.92      2.20 o
  -7   6   0        7.14        5.63      0.66 o
  -6   6   0       41.86       52.41      0.69 o
  -5   6   0        0.07        0.08      0.18 o
  -4   6   0      335.12      359.58      4.86 o
  -3   6   0     1060.33     1110.96      3.52 o
  -2   6   0       42.63       53.77      0.94 o
  -1   6   0       45.12       39.56      9.07 o
   0   6   0        0.24        7.10      2.74 o
   1   6   0        0.19        0.50      0.33 o
   2   6   0       44.57       43.25      0.40 o
   3   6   0       18.52       20.27      0.29 o
   4   6   0       28.08       24.04      0.51 o
   5   6   0        8.04        7.86      0.29 o
   6   6   0        0.11        0.04      0.15 o
 -11   7   0        5.07        5.21      1.05 o
 -10   7   0        0.49        0.66      0.23 o
  -9   7   0      120.89      120.04      1.32 o
  -8   7   0       37.59       37.66      4.02 o
  -7   7   0       89.20       87.33      5.47 o
  -6   7   0      208.29      244.38      4.88 o
  -5   7   0      324.37      325.20      7.87 o
  -4   7   0        3.20        1.77      0.26 o
  -3   7   0      105.21      122.32      1.29 o
  -2   7   0        1.33        1.09      0.30 o
  -1   7   0       25.11       23.45      1.60 o
   0   7   0       28.66       26.47      0.64 o
   1   7   0       48.48       41.43      0.52 o
   2   7   0       27.08       20.66      0.29 o
   3   7   0       13.26       12.94      0.23 o
   4   7   0        4.70        4.60      0.21 o
   5   7   0        0.01       -0.02      0.15 o
 -12   8   0        2.62        2.45      0.15 o
 -11   8   0       41.76       44.61      4.30 o
 -10   8   0       10.83       12.46      0.33 o
  -9   8   0        4.42        3.30      0.46 o
  -8   8   0        3.09        4.88      0.39 o
  -7   8   0       21.40       18.38      2.19 o
  -6   8   0      111.11      109.95      2.47 o
  -5   8   0       45.73       38.20      0.85 o
  -4   8   0      189.49      198.14      1.78 o
  -3   8   0        0.00        0.76      1.11 o
  -2   8   0      216.08      229.16      9.45 o
  -1   8   0        6.04        7.50      0.20 o
   0   8   0       55.08       51.79      0.60 o
   1   8   0       20.31       18.25      0.42 o
   2   8   0        9.31        8.85      0.29 o
   3   8   0       24.48       25.99      0.35 o
 -11   9   0        3.08        4.12      0.25 o
 -10   9   0        1.15        1.14      0.18 o
  -9   9   0       51.51       45.72     10.54 o
  -8   9   0       10.62       10.71      0.32 o
  -7   9   0       15.46       18.49      0.55 o
  -6   9   0        2.19        2.58      0.80 o
  -5   9   0      333.88      374.60      4.05 o
  -4   9   0        6.91       12.18      0.39 o
  -3   9   0       24.03       18.98      1.28 o
  -2   9   0       16.05       15.22      0.37 o
  -1   9   0       13.49       12.06      0.30 o
   0   9   0       31.69       29.32      0.32 o
   1   9   0        0.59        0.55      0.29 o
   2   9   0       17.12       18.53      0.44 o
 -11  10   0        0.05        0.04      0.14 o
 -10  10   0        0.14        0.14      0.25 o
  -9  10   0        5.27        4.76      0.96 o
  -8  10   0        0.23        0.14      0.32 o
  -7  10   0       46.20       56.00      1.09 o
  -6  10   0       73.70       81.37      5.34 o
  -5  10   0       15.67       15.29      0.49 o
  -4  10   0       54.91       57.39      0.75 o
  -3  10   0       47.80       46.74      0.67 o
  -2  10   0       25.99       24.18      0.51 o
  -1  10   0        4.82        4.55      0.21 o
   0  10   0        1.73        0.97      0.18 o
   1  10   0        0.22        0.79      0.22 o
 -11  11   0        0.93        0.62      0.19 o
 -10  11   0        0.05        0.23      0.21 o
  -9  11   0        1.49        1.91      0.27 o
  -8  11   0        0.29        0.28      0.16 o
  -7  11   0       20.85       27.58      1.40 o
  -6  11   0       37.22       37.81      0.47 o
  -5  11   0       30.77       31.45      0.36 o
  -4  11   0        0.26        0.13      0.19 o
  -3  11   0       12.81       13.82      0.26 o
  -2  11   0       20.32       20.70      0.32 o
  -1  11   0        4.04        3.80      0.18 o
   0  11   0       32.72       36.07      0.43 o
 -10  12   0        5.50        5.63      0.26 o
  -9  12   0        8.25        9.83      0.66 o
  -8  12   0        0.16        0.05      0.14 o
  -7  12   0        0.85        0.88      0.25 o
  -6  12   0        0.34        0.30      0.20 o
  -5  12   0        0.20       -0.02      0.15 o
  -4  12   0        0.02        0.03      0.12 o
  -3  12   0        0.41        0.40      0.11 o
  -2  12   0        0.00        0.25      0.15 o
  -8  13   0        8.07        6.86      0.20 o
  -7  13   0        1.72        1.65      0.18 o
  -6  13   0        0.00        0.03      0.16 o
  -5  13   0        0.91        0.71      0.12 o
   4 -13   1        0.47        0.36      0.14 o
   5 -13   1        0.43        0.46      0.12 o
   6 -13   1        5.36        4.46      0.22 o
   7 -13   1        7.16        5.13      0.22 o
   2 -12   1        1.50        1.46      0.14 o
   3 -12   1        8.63        7.61      0.25 o
   4 -12   1        0.17        0.30      0.15 o
   5 -12   1        3.63        3.87      0.45 o
   6 -12   1       43.10       43.01      0.49 o
   7 -12   1        2.15        1.85      0.23 o
   8 -12   1        5.49        5.70      1.18 o
   9 -12   1        0.11        0.62      0.25 o
   0 -11   1        0.09        0.36      0.12 o
   1 -11   1        0.00        0.04      0.17 o
   2 -11   1       21.12       22.26      0.50 o
   3 -11   1        1.49        1.41      0.20 o
   4 -11   1        1.66        1.65      0.17 o
   5 -11   1        5.92        6.69      0.35 o
   6 -11   1        3.31        2.63      0.30 o
   7 -11   1        0.45        0.64      0.18 o
   8 -11   1        2.50        1.85      0.36 o
   9 -11   1       16.99       18.98      0.42 o
  10 -11   1        0.91        0.82      0.25 o
  -2 -10   1        5.70        5.77      0.21 o
  -1 -10   1       13.12       14.07      0.41 o
   0 -10   1        0.24        0.01      0.19 o
   1 -10   1       15.57       16.82      0.27 o
   2 -10   1       10.38       10.68      0.31 o
   3 -10   1        2.36        2.27      0.23 o
   4 -10   1       36.53       38.54      0.71 o
   5 -10   1       16.80       16.61      0.59 o
   6 -10   1        0.00        0.16      0.25 o
   7 -10   1       13.40       13.26      1.34 o
   8 -10   1        0.62        0.55      0.28 o
   9 -10   1        8.46        5.75      0.75 o
  10 -10   1        0.00       -0.01      0.17 o
  11 -10   1       28.72       32.90      6.71 o
  -3  -9   1        0.77        0.60      0.18 o
  -2  -9   1        0.84        0.66      0.17 o
  -1  -9   1       20.47       21.23      0.31 o
   0  -9   1        0.84        0.53      0.16 o
   1  -9   1       50.46       50.08      0.66 o
   2  -9   1        1.65        1.24      0.17 o
   3  -9   1      279.40      330.14      3.31 o
   4  -9   1      148.03      154.39      7.07 o
   5  -9   1       55.54       53.84      2.54 o
   6  -9   1       72.58       77.68      8.03 o
   7  -9   1       13.65       12.62      0.49 o
   8  -9   1        0.42        0.34      0.22 o
   9  -9   1       16.41       19.27      0.87 o
  10  -9   1        0.18        0.57      0.25 o
  11  -9   1       13.58       11.97      3.93 o
  -4  -8   1        0.90        0.67      0.13 o
  -3  -8   1        1.59        1.57      0.16 o
  -2  -8   1       53.72       52.18      1.29 o
  -1  -8   1        8.98        5.53      0.18 o
   0  -8   1        1.95        1.32      0.17 o
   1  -8   1        1.95        2.09      0.17 o
   2  -8   1        2.71        3.51      1.29 o
   3  -8   1      109.95      130.16      4.50 o
   4  -8   1        0.33       -0.08      0.45 o
   5  -8   1       26.91       35.75      3.76 o
   6  -8   1       50.41       47.16      3.40 o
   7  -8   1        8.76        6.65      0.26 o
   8  -8   1       40.74       40.22      1.91 o
   9  -8   1       55.65       58.64      1.12 o
  10  -8   1       40.67       39.60      4.36 o
  11  -8   1       11.80       10.04      3.59 o
  -5  -7   1        1.06        0.83      0.21 o
  -4  -7   1        3.90        3.88      0.15 o
  -3  -7   1        0.91        1.85      0.16 o
  -2  -7   1       35.43       28.12      0.43 o
  -1  -7   1       12.69       10.75      0.27 o
   0  -7   1        1.53        9.84      4.42 o
   1  -7   1        6.07        6.72      0.71 o
   2  -7   1        2.99        2.21      0.33 o
   3  -7   1      198.28      178.01      5.75 o
   4  -7   1      136.45      155.07      4.67 o
   5  -7   1       72.95       97.00      1.03 o
   6  -7   1       36.29       42.34      0.91 o
   7  -7   1        8.46        8.33      0.67 o
   8  -7   1        1.32        1.10      0.20 o
   9  -7   1      102.75      105.59      0.95 o
  10  -7   1        6.24        5.09      0.95 o
  11  -7   1       19.60       18.88      5.34 o
  -6  -6   1        1.11        0.91      0.21 o
  -5  -6   1        0.00        0.02      0.14 o
  -4  -6   1       34.49       29.31      0.37 o
  -3  -6   1        0.16        0.16      0.18 o
  -2  -6   1        1.11        1.20      0.14 o
  -1  -6   1       26.90       29.91      5.46 o
   0  -6   1        0.17        0.51      0.71 o
   1  -6   1       31.01       26.92      1.09 o
   2  -6   1        2.26        5.22      0.38 o
   3  -6   1      101.90      101.03      1.06 o
   4  -6   1      431.54      432.03      2.91 o
   5  -6   1       51.80       54.77      1.17 o
   6  -6   1        6.35        6.33      0.33 o
   7  -6   1        1.29        1.08      0.43 o
   8  -6   1       14.52       14.71      0.62 o
   9  -6   1       79.94       74.77      0.82 o
  10  -6   1        4.71        4.24      1.20 o
  11  -6   1        5.32        6.44      1.81 o
  -7  -5   1        0.02        0.18      0.13 o
  -6  -5   1        0.16        0.41      0.15 o
  -5  -5   1       28.62       24.85      1.30 o
  -4  -5   1       63.42       66.12      1.71 o
  -3  -5   1       11.09       10.83      0.42 o
  -2  -5   1       45.03       47.76      5.76 o
  -1  -5   1       32.35       38.43      5.99 o
   0  -5   1        2.25        1.59      0.50 o
   1  -5   1        0.24        1.58      0.56 o
   2  -5   1       57.30       67.52      3.60 o
   3  -5   1       32.33       34.06      0.80 o
   4  -5   1       64.24       75.43      1.82 o
   5  -5   1        0.32        0.36      0.18 o
   6  -5   1        1.68        1.39      0.40 o
   7  -5   1       25.98       26.83      1.05 o
   8  -5   1        8.23        5.76      0.28 o
   9  -5   1       44.45       41.71      1.97 o
  10  -5   1        7.86        7.84      2.58 o
  11  -5   1        4.44        2.86      0.25 o
  -8  -4   1        2.84        1.87      0.17 o
  -7  -4   1        3.82        4.39      0.20 o
  -6  -4   1        0.50        0.83      0.17 o
  -5  -4   1       85.58       94.10      2.95 o
  -4  -4   1       13.88       11.30      0.45 o
  -3  -4   1       35.98       41.70      1.31 o
  -2  -4   1       25.01       30.18      0.87 o
  -1  -4   1       51.26       59.21      3.32 o
   0  -4   1       59.45       57.35      9.52 o
   1  -4   1      462.65      486.32      6.44 o
   2  -4   1        2.36        2.58      0.17 o
   3  -4   1       20.32       15.74      0.46 o
   4  -4   1      688.05      832.72      2.01 o
   5  -4   1        1.19        0.61      0.32 o
   6  -4   1        1.46        8.25      0.59 o
   7  -4   1        2.31        4.32      0.65 o
   8  -4   1       25.24       23.05      1.22 o
   9  -4   1       27.91       30.27      1.11 o
  10  -4   1        0.64        0.80      0.31 o
  -8  -3   1        0.00        0.02      0.13 o
  -7  -3   1        1.04        1.18      0.16 o
  -6  -3   1       21.52       17.12      0.38 o
  -5  -3   1      120.64      109.60      1.13 o
  -4  -3   1        0.20        0.96      1.88 o
  -3  -3   1      106.67       88.08      1.50 o
  -2  -3   1       39.63       35.19      0.55 o
  -1  -3   1      133.83      180.05      4.21 o
   0  -3   1      737.45      717.56     47.66 o
   1  -3   1     5885.68     5622.49     56.94 o
   2  -3   1      974.12     1207.57     60.60 o
   3  -3   1        3.80        1.74      0.15 o
   4  -3   1        4.81        5.89      0.24 o
   5  -3   1      229.90      260.40      2.29 o
   6  -3   1       49.49       55.38      1.32 o
   7  -3   1      109.50      109.11      0.68 o
   8  -3   1       21.92       18.90      0.49 o
   9  -3   1       21.63       26.76      2.94 o
  10  -3   1        7.85        8.36      3.87 o
  -9  -2   1        0.90        0.89      0.15 o
  -8  -2   1       34.90       33.57      0.95 o
  -7  -2   1       17.50       18.43      0.37 o
  -6  -2   1      401.11      407.66      2.12 o
  -5  -2   1       80.61       72.13      6.21 o
  -4  -2   1       75.64       67.49      1.24 o
  -3  -2   1      862.56      800.46      3.22 o
  -2  -2   1       92.48       67.07      0.72 o
  -1  -2   1      889.98      952.42     21.32 o
   0  -2   1     1328.77     1142.47    185.31 o
   2  -2   1      407.94      529.97     15.67 o
   3  -2   1        4.12        7.04      0.28 o
   4  -2   1      113.22      115.40      0.72 o
   5  -2   1      296.56      289.75      4.55 o
   6  -2   1        0.93        1.03      0.50 o
   7  -2   1      154.47      139.41      1.36 o
   8  -2   1       25.27       15.38      3.17 o
   9  -2   1        2.86        2.91      0.22 o
  10  -2   1        2.30        3.33      0.16 o
  -9  -1   1        0.73        1.08      0.19 o
  -8  -1   1        2.30        3.27      0.32 o
  -7  -1   1      103.61      109.63      2.56 o
  -6  -1   1       72.37       67.54     13.96 o
  -5  -1   1      360.36      299.25      7.55 o
  -4  -1   1      390.93      409.29      7.33 o
  -3  -1   1       84.14       53.62      0.86 o
  -2  -1   1      878.87      945.90      4.96 o
   0  -1   1       42.69       15.93      3.54 o
   2  -1   1      322.30      429.48      2.38 o
   3  -1   1       24.94       25.40      0.33 o
   4  -1   1       23.30       31.76      0.45 o
   5  -1   1       18.58       26.00      0.90 o
   6  -1   1      377.69      370.06      3.91 o
   7  -1   1      159.52      145.83      1.12 o
   8  -1   1       13.15        9.36      3.39 o
   9  -1   1        3.93        5.72      0.42 o
  10  -1   1        0.97        0.54      0.17 o
 -10   0   1       10.23       13.47      0.66 o
  -8   0   1        0.42        0.49      0.21 o
  -7   0   1       85.50       73.71      0.84 o
  -6   0   1        0.16        1.00      0.77 o
  -5   0   1       17.85       20.11      0.71 o
  -4   0   1      141.55      155.56      1.63 o
  -3   0   1     2332.40     2095.46      6.42 o
  -2   0   1     1917.51     1953.27     21.14 o
  -1   0   1      743.21      767.06      4.47 o
   1   0   1     2037.76     2639.24     20.87 o
   2   0   1      172.35      166.67      1.66 o
   3   0   1       89.67       84.08      0.81 o
   4   0   1       53.46       44.40      0.74 o
   5   0   1       44.98       51.61      1.40 o
   6   0   1      425.16      453.89     16.69 o
   7   0   1       37.68       41.11      0.66 o
   8   0   1        1.40        0.95      0.22 o
   9   0   1        7.77        8.36      0.49 o
 -10   1   1       17.75       23.32      0.72 o
  -9   1   1        2.05        1.17      1.86 o
  -8   1   1       12.50       10.08      0.36 o
  -7   1   1        0.39        0.67      0.85 o
  -6   1   1       46.91       39.95      1.42 o
  -5   1   1        3.25        3.13      0.57 o
  -4   1   1      872.30      981.37     12.91 o
  -3   1   1      398.85      382.80      2.68 o
  -2   1   1       98.36      134.98     22.57 o
  -1   1   1       12.30       12.35      0.27 o
   0   1   1        0.01        1.78      0.52 o
   1   1   1     1093.97     1336.26      4.15 o
   2   1   1       60.10       69.34      1.39 o
   3   1   1     1010.44     1061.83     10.54 o
   4   1   1        0.01        0.94      0.29 o
   5   1   1       28.68       27.42      1.14 o
   6   1   1        0.39       -0.01      0.33 o
   7   1   1       17.51       20.79      0.39 o
   8   1   1        0.81        1.44      0.16 o
   9   1   1        0.03       -0.02      0.11 o
 -11   2   1        8.96       12.43      0.20 o
 -10   2   1        1.20        1.12      0.54 o
  -9   2   1        0.00        0.03      0.19 o
  -8   2   1       11.22       11.62      0.31 o
  -7   2   1       22.05       21.96      1.26 o
  -6   2   1      116.11      138.76      2.15 o
  -5   2   1       61.69       85.12      1.22 o
  -4   2   1     1693.40     1842.87     55.96 o
  -1   2   1        3.03        3.92      0.15 o
   0   2   1     1416.22     1458.88      7.88 o
   1   2   1      289.91      365.49      7.95 o
   2   2   1        1.01        0.60      0.25 o
   3   2   1      405.24      416.02      2.62 o
   4   2   1       37.13       33.54      0.80 o
   5   2   1       14.94       16.85      0.38 o
   6   2   1       45.45       46.31      0.56 o
   7   2   1        3.19        1.90      0.18 o
   8   2   1        1.68        2.07      0.13 o
 -11   3   1        0.18       -0.03      0.12 o
 -10   3   1        0.32        0.24      0.20 o
  -9   3   1       11.49       11.93      0.85 o
  -8   3   1       13.31       14.30      0.43 o
  -7   3   1       73.87       65.22      1.72 o
  -6   3   1        2.73        2.93      0.53 o
  -5   3   1      297.06      341.34      6.76 o
  -4   3   1        5.15        3.56      0.18 o
  -3   3   1       30.31       27.85      0.42 o
  -2   3   1      972.01     1194.23     63.87 o
  -1   3   1      177.07      163.17      2.14 o
   0   3   1        4.49        5.04      0.23 o
   1   3   1      162.78      185.86      2.14 o
   2   3   1      277.75      314.32      3.68 o
   3   3   1       16.31       19.56      1.14 o
   4   3   1      210.87      193.38      1.04 o
   5   3   1        7.72        6.27      0.23 o
   6   3   1       14.80       15.94      0.29 o
   7   3   1        0.77        1.13      0.15 o
 -11   4   1        0.26        0.14      0.24 o
 -10   4   1        0.68        0.28      0.31 o
  -9   4   1        3.42        2.26      0.20 o
  -8   4   1        0.26        0.35      0.21 o
  -7   4   1       19.32       16.61      0.94 o
  -6   4   1       38.68       42.36      1.81 o
  -5   4   1       46.87       59.36      0.89 o
  -4   4   1        0.37        0.50      0.17 o
  -3   4   1        0.53        0.07      0.16 o
  -2   4   1       73.99       79.51      2.64 o
  -1   4   1      107.10      116.07      3.21 o
   0   4   1       99.05      107.43      1.63 o
   1   4   1       99.07       98.69      1.01 o
   2   4   1        4.61        6.55      0.71 o
   3   4   1       41.73       39.02      1.00 o
   4   4   1       59.37       54.13      0.61 o
   5   4   1        0.40        0.24      0.14 o
   6   4   1        0.99        0.58      0.15 o
   7   4   1        2.69        4.61      0.16 o
 -12   5   1       19.80       17.41      0.38 o
 -11   5   1        0.86        0.86      0.18 o
 -10   5   1        0.19        0.06      0.15 o
  -9   5   1        2.90        2.58      0.23 o
  -8   5   1        0.00        0.56      0.40 o
  -7   5   1       95.49       94.32      1.90 o
  -6   5   1        7.34        9.43      0.33 o
  -5   5   1      267.74      303.01      1.30 o
  -4   5   1       15.63       30.84      0.55 o
  -3   5   1      736.32      767.85      5.39 o
  -2   5   1       82.96       85.83      1.06 o
  -1   5   1       42.95       37.02      0.40 o
   0   5   1        6.20        5.99      0.60 o
   1   5   1       10.99        9.42      0.62 o
   2   5   1        0.00       -0.19      0.38 o
   3   5   1       22.57       17.93      0.35 o
   4   5   1       22.48       22.16      0.42 o
   5   5   1        2.54        2.50      0.18 o
   6   5   1        0.39        0.07      0.16 o
 -12   6   1        1.50        1.04      0.13 o
 -11   6   1        0.56        0.31      0.19 o
 -10   6   1      213.54      196.78      2.83 o
  -9   6   1        0.54        1.52      0.23 o
  -8   6   1       57.75       61.22      6.34 o
  -7   6   1        1.31        2.16      0.29 o
  -6   6   1       30.87       38.18      0.64 o
  -5   6   1      236.33      276.09      3.77 o
  -4   6   1       40.55       49.98      0.79 o
  -3   6   1       46.18       58.89      0.73 o
  -2   6   1       28.85       25.92      1.24 o
  -1   6   1        4.72        6.96      0.32 o
   0   6   1       35.41       38.65      0.61 o
   1   6   1       44.58       35.56      0.43 o
   2   6   1       83.90       82.10      0.63 o
   3   6   1      112.14      106.40      1.19 o
   4   6   1        8.21        8.56      0.23 o
   5   6   1        0.32        0.41      0.22 o
 -12   7   1        3.89        3.61      0.49 o
 -11   7   1        1.33        1.16      0.22 o
 -10   7   1        0.51        0.37      0.20 o
  -9   7   1        7.47        6.73      0.46 o
  -8   7   1        4.65        8.99      1.08 o
  -7   7   1      115.80      120.18      1.55 o
  -6   7   1       17.47       16.18      0.69 o
  -5   7   1        2.00        1.54      0.42 o
  -4   7   1      454.94      486.45      2.85 o
  -3   7   1       25.82       32.38      0.88 o
  -2   7   1       36.05       42.05      0.70 o
  -1   7   1        7.98        9.63      0.93 o
   0   7   1        7.32        5.14      0.21 o
   1   7   1       28.27       28.45      0.43 o
   2   7   1       24.44       21.12      0.35 o
   3   7   1        2.54        1.91      0.21 o
   4   7   1        1.81        1.32      0.23 o
 -12   8   1        3.69        3.39      0.16 o
 -11   8   1        6.67        7.23      0.26 o
 -10   8   1      128.30      122.48      4.36 o
  -9   8   1       13.85       15.96      6.76 o
  -8   8   1       92.48       70.41     16.28 o
  -7   8   1       12.89       13.08      1.57 o
  -6   8   1       39.62       42.78      0.76 o
  -5   8   1      537.15      541.82      9.03 o
  -4   8   1        5.66       10.59      0.43 o
  -3   8   1        2.28        1.18      0.27 o
  -2   8   1       26.68       28.65      0.76 o
  -1   8   1        8.18        9.83      0.39 o
   0   8   1       19.89       20.21      0.34 o
   1   8   1        2.31        1.85      0.22 o
   2   8   1       33.89       32.70      0.75 o
   3   8   1        0.50        0.37      0.14 o
 -12   9   1       12.90       16.71      0.29 o
 -11   9   1        3.53        3.67      0.20 o
 -10   9   1        0.00        0.05      0.21 o
  -9   9   1        0.01       -0.14      0.21 o
  -8   9   1      249.33      194.43     25.38 o
  -7   9   1        0.75        0.65      0.32 o
  -6   9   1       38.80       42.75      0.65 o
  -5   9   1       19.08       21.83      0.86 o
  -4   9   1       95.15       90.00      1.01 o
  -3   9   1      162.08      153.83      1.18 o
  -2   9   1       76.37       76.81      2.60 o
  -1   9   1        0.36        0.40      0.23 o
   0   9   1        1.37        1.66      0.23 o
   1   9   1       51.55       52.69      0.75 o
   2   9   1        7.68        8.25      0.29 o
 -11  10   1        0.09        0.22      0.17 o
 -10  10   1        4.90        5.14      0.65 o
  -9  10   1        5.99        5.92      1.05 o
  -8  10   1       10.86        8.27      0.40 o
  -7  10   1        4.18        4.88      0.28 o
  -6  10   1        1.91        1.68      0.24 o
  -5  10   1        0.01       -0.08      0.21 o
  -4  10   1        9.08        7.79      0.37 o
  -3  10   1       10.51       10.31      0.25 o
  -2  10   1       44.93       43.16      0.54 o
  -1  10   1       16.51       13.02      0.25 o
   0  10   1        2.53        2.46      0.28 o
   1  10   1        0.90        0.97      0.18 o
 -11  11   1        1.21        1.98      0.23 o
 -10  11   1        0.11       -0.03      0.21 o
  -9  11   1        1.54        0.91      0.16 o
  -8  11   1        0.01        0.21      0.25 o
  -7  11   1       61.69       80.83      2.33 o
  -6  11   1       14.00       16.15      0.41 o
  -5  11   1        2.78        2.72      0.31 o
  -4  11   1        0.01        0.00      0.15 o
  -3  11   1       20.08       19.91      0.35 o
  -2  11   1        4.81        4.90      0.20 o
  -1  11   1        0.18        0.02      0.20 o
 -10  12   1        4.22        3.44      0.24 o
  -9  12   1        4.67        5.36      0.49 o
  -8  12   1        4.12        5.73      0.93 o
  -7  12   1        6.43        4.74      0.20 o
  -6  12   1        0.52        0.75      0.17 o
  -5  12   1        0.05        0.11      0.15 o
  -4  12   1        1.23        1.50      0.15 o
  -3  12   1        0.79        0.55      0.11 o
  -8  13   1        1.93        2.49      0.17 o
  -7  13   1        0.82        1.12      0.18 o
  -6  13   1        0.53        0.73      0.16 o
   4 -13   2        0.15        0.10      0.10 o
   5 -13   2        0.38        0.44      0.12 o
   6 -13   2        0.21        0.11      0.10 o
   7 -13   2        3.30        3.17      0.22 o
   1 -12   2        0.81        0.71      0.10 o
   2 -12   2        0.06        0.32      0.11 o
   3 -12   2        2.68        2.66      0.18 o
   4 -12   2        1.46        1.15      0.19 o
   5 -12   2       22.27       20.91      0.36 o
   6 -12   2        5.06        6.45      0.25 o
   7 -12   2        5.69        6.06      1.03 o
   8 -12   2        4.99        6.11      0.34 o
   9 -12   2        0.14        0.18      0.20 o
  -1 -11   2        0.04        0.13      0.14 o
   0 -11   2       20.35       22.34      0.66 o
   1 -11   2        0.00        0.23      0.14 o
   2 -11   2        1.57        1.48      0.28 o
   3 -11   2        7.70        6.95      0.28 o
   4 -11   2       11.09        8.88      0.41 o
   5 -11   2       51.07       51.34      0.54 o
   6 -11   2        2.35        2.58      0.22 o
   7 -11   2        4.11        5.21      0.53 o
   8 -11   2        6.29        6.10      0.74 o
   9 -11   2        0.12        0.25      0.27 o
  10 -11   2        0.00       -0.02      0.18 o
  -2 -10   2        0.60        0.79      0.19 o
  -1 -10   2       13.90       15.61      0.30 o
   0 -10   2       14.93       16.81      0.59 o
   1 -10   2        2.89        2.72      0.20 o
   2 -10   2       44.15       49.72      0.84 o
   3 -10   2        9.47       10.51      0.39 o
   4 -10   2        6.32        4.26      0.25 o
   5 -10   2        0.99        1.11      0.21 o
   6 -10   2       13.40       11.43      0.76 o
   7 -10   2        0.08        0.05      0.17 o
   8 -10   2        0.05        0.16      0.18 o
   9 -10   2        7.95       10.99      1.49 o
  10 -10   2        0.85        1.26      0.41 o
  -3  -9   2        3.78        5.18      0.42 o
  -2  -9   2        1.29        1.18      0.15 o
  -1  -9   2       23.62       21.84      0.94 o
   0  -9   2        5.17        6.67      0.19 o
   1  -9   2       43.08       42.26      0.37 o
   2  -9   2        0.45        0.53      0.17 o
   3  -9   2       81.76       90.51      2.80 o
   4  -9   2        3.21        5.94      1.06 o
   5  -9   2      178.06      150.79     10.17 o
   6  -9   2        0.11        0.34      0.20 o
   7  -9   2        0.03       -0.01      0.23 o
   8  -9   2       11.89       12.32      1.90 o
   9  -9   2        0.01        0.19      0.25 o
  10  -9   2        0.78        0.80      0.29 o
  11  -9   2        6.84        8.39      0.20 o
  -4  -8   2        6.62        6.03      0.46 o
  -3  -8   2        0.56        0.45      0.13 o
  -2  -8   2       28.32       25.53      0.69 o
  -1  -8   2       19.94       15.18      0.36 o
   0  -8   2        0.09        0.11      0.15 o
   1  -8   2        7.20        7.65      0.24 o
   2  -8   2       42.29       38.28      6.19 o
   3  -8   2       48.78       56.31      3.39 o
   4  -8   2       82.21       87.93      2.20 o
   5  -8   2       28.96       39.55      8.73 o
   6  -8   2        1.31        1.42      0.20 o
   7  -8   2       62.32       59.77      0.67 o
   8  -8   2        6.13        7.43      0.30 o
   9  -8   2        1.70        2.17      0.33 o
  10  -8   2        7.09        6.79      2.39 o
  11  -8   2       16.07       20.77      0.30 o
  -5  -7   2        5.28        5.13      0.29 o
  -4  -7   2        2.28        1.91      0.15 o
  -3  -7   2        1.49        1.77      0.16 o
  -2  -7   2       13.25       10.01      0.38 o
  -1  -7   2       18.59       18.61      0.34 o
   0  -7   2        0.22        2.58      5.27 o
   1  -7   2       41.68       42.12      0.91 o
   2  -7   2       20.85       25.02      0.78 o
   3  -7   2        5.39        2.76      0.36 o
   4  -7   2        9.39        9.41      0.31 o
   5  -7   2      163.10      206.89      2.16 o
   6  -7   2        9.75       10.06      0.30 o
   7  -7   2        0.00       -0.09      0.18 o
   8  -7   2        2.28        1.44      0.27 o
   9  -7   2        0.49        0.20      0.21 o
  10  -7   2       12.43       15.32      4.61 o
  11  -7   2        6.35        7.49      0.21 o
  -6  -6   2        0.60        0.28      0.15 o
  -5  -6   2        1.47        1.03      0.12 o
  -4  -6   2       16.53       17.18      0.26 o
  -3  -6   2        0.35       -0.02      0.15 o
  -2  -6   2        0.95        0.83      0.98 o
  -1  -6   2        0.00        0.07      1.90 o
   0  -6   2       17.89       11.59      0.93 o
   1  -6   2       62.17       75.32      1.23 o
   2  -6   2      273.31      335.43      2.46 o
   3  -6   2        0.30        0.09      0.16 o
   4  -6   2        6.39        9.89      0.48 o
   5  -6   2      130.23      156.64      2.20 o
   6  -6   2        1.02        0.97      0.41 o
   7  -6   2        0.76        0.49      0.20 o
   8  -6   2        0.50        0.67      0.20 o
   9  -6   2        8.71       10.96      0.60 o
  10  -6   2        4.43        3.69      0.90 o
  -7  -5   2        5.53        8.47      0.42 o
  -6  -5   2        0.38        0.40      0.12 o
  -5  -5   2        0.56        0.52      0.17 o
  -4  -5   2       35.48       33.14      0.48 o
  -3  -5   2        6.55        6.93      1.77 o
  -2  -5   2        0.63        1.35      0.59 o
  -1  -5   2      436.23      411.70     34.34 o
   0  -5   2       11.76       19.12      0.72 o
   1  -5   2        4.90        8.34      0.44 o
   2  -5   2      720.26      846.03      4.23 o
   3  -5   2       46.62       81.30      0.80 o
   4  -5   2       13.72       12.65      0.39 o
   5  -5   2        0.45        0.88      0.33 o
   6  -5   2       29.79       30.82      0.99 o
   7  -5   2        1.99        2.87      0.37 o
   8  -5   2       34.61       31.57      0.56 o
   9  -5   2        1.10        1.25      0.21 o
  10  -5   2        2.94        2.33      0.91 o
  -8  -4   2        0.08       -0.05      0.10 o
  -7  -4   2        5.48        4.28      0.18 o
  -6  -4   2        0.16        0.37      0.14 o
  -5  -4   2       84.57       66.95      0.63 o
  -4  -4   2        2.75        2.70      1.15 o
  -3  -4   2       56.91       59.08      5.74 o
  -2  -4   2       46.39       44.46      7.15 o
  -1  -4   2      618.41      536.46     63.38 o
   0  -4   2      163.19      215.78     11.08 o
   1  -4   2      928.03     1082.10     46.04 o
   2  -4   2       52.38       52.02      0.80 o
   3  -4   2      131.68      194.26      5.71 o
   4  -4   2       69.70       88.30      3.00 o
   5  -4   2      133.01      177.94     16.68 o
   6  -4   2       49.13       58.71      1.37 o
   7  -4   2        1.19        1.17      0.21 o
   8  -4   2       57.76       47.74      2.45 o
   9  -4   2        0.32        0.44      0.16 o
  10  -4   2        1.54        0.58      0.21 o
  -9  -3   2        1.00        2.38      0.18 o
  -8  -3   2        1.02        2.26      0.15 o
  -7  -3   2       59.35       54.01      0.47 o
  -6  -3   2      105.17      101.88      1.12 o
  -5  -3   2      169.61      108.05      6.14 o
  -4  -3   2        2.32        3.28      0.39 o
  -3  -3   2        0.90        1.36      0.28 o
  -2  -3   2       56.85       41.91      3.30 o
  -1  -3   2      544.06      494.91     37.32 o
   0  -3   2       11.66       38.59      0.75 o
   1  -3   2      628.73      606.38      3.10 o
   2  -3   2       54.91       71.77      0.85 o
   3  -3   2        9.92       10.23      1.52 o
   4  -3   2        1.40        2.57      0.26 o
   5  -3   2        5.29        6.46      0.38 o
   6  -3   2       42.32       46.41      1.27 o
   7  -3   2      186.54      188.99      3.87 o
   8  -3   2       12.88       12.49      0.48 o
   9  -3   2        0.40        0.40      0.18 o
  10  -3   2        1.45        1.82      0.19 o
  -9  -2   2       20.67       25.07      0.33 o
  -8  -2   2        1.98        2.82      0.18 o
  -7  -2   2       68.68       72.26      0.96 o
  -6  -2   2      360.92      338.08     17.37 o
  -5  -2   2       14.48       17.61      0.72 o
  -4  -2   2      351.06      349.19      4.52 o
  -3  -2   2       19.49       18.93      0.58 o
  -2  -2   2      113.15      117.95      3.12 o
  -1  -2   2        3.97       30.34      2.03 o
   2  -2   2      786.88     1274.65     96.65 o
   3  -2   2      186.56      226.99      1.12 o
   4  -2   2      276.75      307.00      2.51 o
   5  -2   2      132.85      161.56      2.27 o
   6  -2   2      137.51      139.83      2.25 o
   7  -2   2       21.48       20.25      0.41 o
   8  -2   2        0.85        1.16      0.25 o
   9  -2   2        0.63        1.33      0.29 o
 -10  -1   2        5.57        6.33      0.18 o
  -9  -1   2        5.19        4.36      0.22 o
  -8  -1   2        3.67        4.92      0.25 o
  -7  -1   2       18.04       16.58      0.45 o
  -6  -1   2        5.30        3.85      0.55 o
  -5  -1   2       99.72       88.47      5.06 o
  -4  -1   2       26.00       13.23      1.65 o
  -3  -1   2     1600.80     1484.90     12.36 o
  -2  -1   2      562.68      389.43      5.19 o
   0  -1   2      293.98      316.70      1.63 o
   2  -1   2      613.43      834.10     53.56 o
   3  -1   2      266.71      294.37      1.17 o
   4  -1   2       23.52       18.98      0.39 o
   5  -1   2        4.75        2.75      0.34 o
   6  -1   2      102.56      136.91     12.30 o
   7  -1   2       33.48       34.13      0.69 o
   8  -1   2       19.56       21.78      2.24 o
   9  -1   2       16.97       18.84      1.26 o
 -10   0   2        2.32        2.34      0.27 o
  -9   0   2        0.32        0.14      0.19 o
  -8   0   2       18.09       20.31      1.06 o
  -7   0   2        8.22       10.52      0.30 o
  -6   0   2        3.07        4.20      0.53 o
  -5   0   2      309.51      337.22     12.30 o
  -4   0   2      754.70      767.29     43.46 o
  -3   0   2      229.93      286.84      6.84 o
  -2   0   2       17.38       10.36      0.89 o
  -1   0   2     2290.49     1946.97     18.20 o
   0   0   2      991.42     1012.75      3.14 o
   1   0   2      954.81     1349.38      4.89 o
   2   0   2        2.91        4.25      0.18 o
   3   0   2        3.63        8.83      0.28 o
   4   0   2       13.84       13.55      0.52 o
   5   0   2      247.54      266.03      6.81 o
   6   0   2       80.07       86.30      0.99 o
   7   0   2       53.16       60.83      3.66 o
   8   0   2        1.73        1.91      0.21 o
   9   0   2        0.55        0.78      0.19 o
 -11   1   2        2.68        4.61      0.16 o
 -10   1   2        0.12        0.10      0.25 o
  -9   1   2        0.90        0.93      0.19 o
  -8   1   2        0.07        0.02      0.17 o
  -7   1   2        3.48        4.09      0.96 o
  -6   1   2        0.00        0.66      0.65 o
  -5   1   2      663.60      795.40     25.68 o
  -4   1   2        2.99       10.58      0.37 o
  -3   1   2       32.05       40.25      1.71 o
  -2   1   2      209.34      225.57      1.33 o
  -1   1   2      150.98      177.92     18.53 o
   0   1   2        5.89        5.62      0.71 o
   1   1   2       77.36      110.81      4.07 o
   2   1   2      803.10      983.21      7.83 o
   3   1   2        1.58        1.90      0.22 o
   4   1   2       93.76       87.73      1.35 o
   5   1   2       76.74       75.18      0.67 o
   6   1   2        0.38        0.14      0.19 o
   7   1   2       13.10       11.72      0.41 o
   8   1   2        2.23        2.69      0.18 o
 -11   2   2        1.52        1.93      0.34 o
 -10   2   2        0.36        0.04      0.29 o
  -9   2   2        0.29        0.27      0.15 o
  -8   2   2        2.14        2.63      0.21 o
  -7   2   2       11.53       14.87      1.20 o
  -6   2   2       55.91       44.75      1.41 o
  -5   2   2      112.33      107.70      8.46 o
  -4   2   2      102.71       81.77      1.26 o
  -3   2   2       37.14       50.33      0.64 o
  -2   2   2      337.70      388.30      2.01 o
  -1   2   2       39.14       42.54      8.97 o
   0   2   2        0.34        0.14      0.18 o
   1   2   2      885.91     1121.72      3.09 o
   2   2   2      252.25      287.48      1.72 o
   3   2   2       95.32      107.14      1.49 o
   4   2   2       14.21       12.44      0.68 o
   5   2   2       12.11       10.69      0.36 o
   6   2   2        4.31        4.40      0.22 o
   7   2   2        1.09        0.95      0.15 o
 -11   3   2        4.33        4.72      1.34 o
 -10   3   2        0.00        0.16      0.17 o
  -9   3   2       35.28       27.79      0.56 o
  -8   3   2        0.32        0.10      0.22 o
  -7   3   2       81.37       78.59      1.99 o
  -6   3   2        2.14        5.51      0.42 o
  -5   3   2       19.60       25.45      0.83 o
  -4   3   2      105.60      127.38      0.92 o
  -3   3   2      115.42      133.44      2.02 o
  -2   3   2      143.50      173.56      2.57 o
  -1   3   2      231.63      305.37     12.63 o
   0   3   2       27.23       39.85      0.42 o
   1   3   2      320.36      378.73      3.60 o
   2   3   2        6.14        5.69      0.50 o
   3   3   2       58.21       55.66      1.16 o
   4   3   2       37.38       32.56      0.45 o
   5   3   2        0.59        0.71      0.16 o
   6   3   2        0.00        0.03      0.16 o
   7   3   2        3.46        4.43      0.14 o
 -12   4   2        0.84        1.70      0.26 o
 -11   4   2       16.85       15.38      3.60 o
 -10   4   2       46.12       41.44      0.46 o
  -9   4   2        2.53        2.69      0.24 o
  -8   4   2        0.36       -0.52      0.90 o
  -7   4   2       16.39       26.52      1.21 o
  -6   4   2      343.62      354.38     18.18 o
  -5   4   2       22.71       22.86      0.85 o
  -4   4   2      540.22      548.99      4.30 o
  -3   4   2      635.37      773.55      2.37 o
  -2   4   2       15.65       15.18      0.95 o
  -1   4   2      254.72      318.51      1.33 o
   0   4   2       10.33       16.70      0.32 o
   1   4   2       57.03       57.68      1.07 o
   2   4   2        8.67        6.43      0.86 o
   3   4   2        2.22        3.04      0.17 o
   4   4   2        0.00        0.03      0.15 o
   5   4   2       11.82       11.52      0.25 o
   6   4   2        1.64        2.06      0.14 o
 -12   5   2        0.12        0.11      0.21 o
 -11   5   2       14.31       13.79      0.27 o
 -10   5   2        1.69        1.63      0.21 o
  -9   5   2       37.47       31.21      0.59 o
  -8   5   2       17.91       19.89      1.25 o
  -7   5   2       27.05       30.93      4.05 o
  -6   5   2       29.68       34.33      1.10 o
  -5   5   2      326.48      378.18      3.55 o
  -4   5   2      965.79     1122.63      5.68 o
  -3   5   2      425.76      475.13      7.04 o
  -2   5   2      157.84      187.32      1.25 o
  -1   5   2        0.04        0.44      0.16 o
   0   5   2       64.28       70.56      4.70 o
   1   5   2       50.94       44.29      1.76 o
   2   5   2       20.52       16.52      0.23 o
   3   5   2        7.83        5.40      0.21 o
   4   5   2        0.48        0.26      0.17 o
   5   5   2        1.11        1.09      0.18 o
 -12   6   2        0.00        0.16      0.15 o
 -11   6   2       36.45       37.98      2.04 o
 -10   6   2       22.59       20.66      0.53 o
  -9   6   2        5.63        5.45      0.67 o
  -8   6   2      157.00      166.03     18.85 o
  -7   6   2       67.64       66.30      2.86 o
  -6   6   2        4.57        3.39      0.34 o
  -5   6   2        4.43        3.52      0.33 o
  -4   6   2        7.65       10.07      0.42 o
  -3   6   2        8.74       13.46      0.89 o
  -2   6   2      165.37      173.00      1.45 o
  -1   6   2      176.45      210.90      1.22 o
   0   6   2       18.90       21.61      2.16 o
   1   6   2       95.16       78.45      1.15 o
   2   6   2       33.62       28.18      0.35 o
   3   6   2       71.86       64.68      0.63 o
   4   6   2        0.34        0.40      0.25 o
   5   6   2        1.12        0.65      0.16 o
 -12   7   2        0.31        0.23      0.15 o
 -11   7   2       28.81       27.35      0.43 o
 -10   7   2       13.64       15.12      0.71 o
  -9   7   2      287.67      352.41     28.43 o
  -8   7   2      147.70      105.56     47.52 o
  -7   7   2      138.53      135.64     12.11 o
  -6   7   2       78.01       75.46      1.24 o
  -5   7   2       28.46       28.12      0.61 o
  -4   7   2       31.69       41.64      0.70 o
  -3   7   2       73.47       77.73      1.44 o
  -2   7   2        0.00        0.96      1.33 o
  -1   7   2      189.70      168.94      1.00 o
   0   7   2        0.86        1.24      0.16 o
   1   7   2        9.91        6.91      0.21 o
   2   7   2       11.18       12.82      0.33 o
   3   7   2        0.76        0.91      0.18 o
   4   7   2        0.15        0.48      0.15 o
 -12   8   2        0.57        0.46      0.15 o
 -11   8   2        7.03        8.94      1.31 o
 -10   8   2        6.56        7.60      1.51 o
  -9   8   2        5.67        3.53      0.44 o
  -8   8   2       19.26       17.73      1.11 o
  -7   8   2       99.46      107.61      3.33 o
  -6   8   2       23.20       24.36      0.71 o
  -5   8   2        0.01        0.22      0.25 o
  -4   8   2       50.88       48.19      0.68 o
  -3   8   2      200.24      184.74      1.95 o
  -2   8   2       23.02       20.78      0.80 o
  -1   8   2      131.63      126.09      1.03 o
   0   8   2        3.02        3.40      0.22 o
   1   8   2        3.91        6.00      0.26 o
   2   8   2        0.15        0.08      0.16 o
 -12   9   2        5.49        7.93      0.25 o
 -11   9   2        3.14        2.95      0.27 o
 -10   9   2        5.56        5.91      0.83 o
  -9   9   2       22.40       13.13      0.63 o
  -8   9   2       42.08       40.24      1.17 o
  -7   9   2        0.03        0.24      0.25 o
  -6   9   2        0.14        0.22      0.21 o
  -5   9   2        1.32        1.42      0.24 o
  -4   9   2        2.44        1.57      0.23 o
  -3   9   2       17.06       19.71      0.63 o
  -2   9   2       78.14       71.58      0.71 o
  -1   9   2        0.52        0.19      0.21 o
   0   9   2        3.93        2.48      0.30 o
   1   9   2        0.87        1.01      0.24 o
 -12  10   2        1.05        1.51      0.12 o
 -11  10   2        0.55        0.92      0.18 o
 -10  10   2        3.64        2.74      0.21 o
  -9  10   2       17.92       19.63      2.52 o
  -8  10   2       32.98       29.50      0.64 o
  -7  10   2       11.82       10.59      0.32 o
  -6  10   2       11.02       10.60      0.39 o
  -5  10   2       12.57       13.42      0.41 o
  -4  10   2        2.81        2.83      0.69 o
  -3  10   2        0.00        0.12      0.16 o
  -2  10   2       11.88       11.76      0.32 o
  -1  10   2       20.16       25.51      0.53 o
   0  10   2        4.06        4.83      0.26 o
 -11  11   2        0.82        0.88      0.19 o
 -10  11   2       12.42       13.48      1.12 o
  -9  11   2        0.01       -0.02      0.23 o
  -8  11   2        1.98        2.65      0.20 o
  -7  11   2        0.58        0.85      0.22 o
  -6  11   2        1.92        2.00      0.27 o
  -5  11   2        2.32        1.89      0.32 o
  -4  11   2        1.09        0.86      0.19 o
  -3  11   2        7.71        7.38      0.31 o
  -2  11   2        2.75        3.28      0.24 o
 -10  12   2        6.40        8.65      0.43 o
  -9  12   2       11.32       11.74      2.75 o
  -8  12   2       10.81       11.86      0.24 o
  -7  12   2        0.30        0.65      0.14 o
  -6  12   2        0.54        0.61      0.16 o
  -5  12   2        1.06        0.72      0.15 o
  -4  12   2       19.38       14.84      1.30 o
  -8  13   2        1.83        2.51      0.16 o
  -7  13   2        1.47        1.62      0.15 o
   4 -13   3        1.14        0.87      0.10 o
   5 -13   3        1.96        1.57      0.11 o
   6 -13   3        0.92        0.87      0.11 o
   1 -12   3        0.00        0.09      0.12 o
   2 -12   3        7.13        9.27      0.20 o
   3 -12   3        0.07        0.05      0.13 o
   4 -12   3        0.12        0.20      0.18 o
   5 -12   3        3.48        3.01      0.21 o
   6 -12   3        2.45        1.67      0.27 o
   7 -12   3        1.21        1.04      0.31 o
   8 -12   3        1.51        0.66      0.24 o
  -1 -11   3        6.34        5.67      0.45 o
   0 -11   3       11.23       12.47      0.27 o
   1 -11   3        5.60        6.86      0.38 o
   2 -11   3        0.25        0.38      0.15 o
   3 -11   3        0.23        0.15      0.21 o
   4 -11   3        1.25        2.29      0.30 o
   5 -11   3        2.97        4.31      0.33 o
   6 -11   3        0.44        0.47      0.18 o
   7 -11   3        1.16        2.07      0.30 o
   8 -11   3       28.35       29.34      1.78 o
   9 -11   3        1.67        1.82      0.23 o
  -2 -10   3        2.85        1.86      0.15 o
  -1 -10   3        1.59        1.49      0.16 o
   0 -10   3        2.18        2.57      0.17 o
   1 -10   3        3.65        4.46      0.17 o
   2 -10   3       18.68       20.02      0.58 o
   3 -10   3        1.23        2.34      0.22 o
   4 -10   3       28.74       26.01      0.60 o
   5 -10   3        0.11        0.08      0.18 o
   6 -10   3       14.05       11.01      0.37 o
   7 -10   3        2.46        2.17      0.41 o
   8 -10   3        1.87        2.04      0.19 o
   9 -10   3        4.96        6.80      1.57 o
  -3  -9   3        0.00        0.10      0.10 o
  -2  -9   3        5.40        5.67      0.20 o
  -1  -9   3        7.86        7.29      0.31 o
   0  -9   3        3.70        2.85      0.15 o
   1  -9   3        0.00       -0.03      0.13 o
   2  -9   3        3.00        2.82      0.20 o
   3  -9   3        0.61        1.38      0.22 o
   4  -9   3        4.75        4.40      0.45 o
   5  -9   3       67.61       61.56      2.88 o
   6  -9   3        1.96        2.52      0.34 o
   7  -9   3        5.80        7.60      0.37 o
   8  -9   3        0.45        0.64      0.21 o
   9  -9   3        8.12        7.23      1.72 o
  10  -9   3        7.27        8.91      0.27 o
  -5  -8   3        0.73        0.84      0.14 o
  -4  -8   3        8.15        8.19      0.19 o
  -3  -8   3        2.66        1.70      0.14 o
  -2  -8   3        1.34        1.48      0.18 o
  -1  -8   3        2.73        2.32      0.18 o
   0  -8   3        5.42        6.86      0.25 o
   1  -8   3        2.76        2.61      0.16 o
   2  -8   3       61.77       59.14      3.62 o
   3  -8   3        4.52        6.72      0.84 o
   4  -8   3       36.18       41.51      1.81 o
   5  -8   3        3.33        2.92      0.23 o
   6  -8   3        6.01        5.58      0.31 o
   7  -8   3       12.70       16.53      0.33 o
   8  -8   3        0.14        0.08      0.21 o
   9  -8   3       10.25        9.26      2.23 o
  10  -8   3       23.37       28.95      0.43 o
  -6  -7   3        1.59        1.39      0.18 o
  -5  -7   3        1.80        1.47      0.14 o
  -4  -7   3        8.70        7.00      0.19 o
  -3  -7   3        7.20        5.87      0.27 o
  -2  -7   3       11.45       10.96      0.32 o
  -1  -7   3       17.57       17.87      0.51 o
   0  -7   3       50.44       71.49      1.61 o
   1  -7   3       52.78       56.25      1.66 o
   2  -7   3        0.96        2.74      0.63 o
   3  -7   3        4.66        5.12      0.53 o
   4  -7   3       19.85       25.29      0.81 o
   5  -7   3        0.67        0.90      0.37 o
   6  -7   3        1.12        1.28      0.19 o
   7  -7   3       15.40       15.05      0.73 o
   8  -7   3        8.17        7.77      0.47 o
   9  -7   3       21.60       22.80      4.85 o
  10  -7   3        1.06        1.77      0.23 o
  -7  -6   3        0.58        0.78      0.16 o
  -6  -6   3        0.90        0.53      0.11 o
  -5  -6   3       17.76       16.57      0.35 o
  -4  -6   3        8.52        7.90      0.34 o
  -3  -6   3        1.80        0.58      0.23 o
  -2  -6   3       35.23       32.77      2.68 o
  -1  -6   3       10.56       11.19      2.34 o
   0  -6   3        6.64        5.27      1.05 o
   1  -6   3        1.83        4.18      0.34 o
   2  -6   3        0.13        0.45      0.32 o
   3  -6   3       14.43       20.71      1.03 o
   4  -6   3        0.02        0.77      0.20 o
   5  -6   3        6.81        7.91      0.56 o
   6  -6   3        0.14        0.60      0.18 o
   7  -6   3       26.83       26.30      0.52 o
   8  -6   3       19.99       18.49      0.62 o
   9  -6   3        1.95        2.30      0.53 o
  10  -6   3        0.03       -0.12      0.19 o
  -7  -5   3        5.55        6.23      0.17 o
  -6  -5   3        2.87        1.97      0.15 o
  -5  -5   3        1.11        1.28      0.18 o
  -4  -5   3       18.67       16.38      1.07 o
  -3  -5   3       23.78       20.11      3.12 o
  -2  -5   3        7.57        8.34      0.75 o
  -1  -5   3       56.67       52.15      2.77 o
   0  -5   3        2.47        1.36      0.52 o
   1  -5   3       73.61      121.59     11.92 o
   2  -5   3      333.51      461.53     68.41 o
   3  -5   3       60.37       80.01      3.36 o
   4  -5   3      113.20      146.53      1.84 o
   5  -5   3      158.40      166.70      2.00 o
   6  -5   3        3.23        3.67      0.22 o
   7  -5   3        2.29        2.37      0.32 o
   8  -5   3       12.24       11.46      0.70 o
   9  -5   3        0.05        0.14      0.19 o
  -8  -4   3        8.74        8.29      0.26 o
  -7  -4   3        0.88        1.71      0.16 o
  -6  -4   3       30.31       30.66      1.14 o
  -5  -4   3        6.95        5.00      0.39 o
  -4  -4   3        4.09        3.40      4.16 o
  -3  -4   3        0.01        1.06      0.35 o
  -2  -4   3       18.75       21.97      1.12 o
  -1  -4   3      364.09      450.71     35.86 o
   0  -4   3      786.13     1097.17     18.01 o
   1  -4   3        5.46       11.73      0.39 o
   2  -4   3      448.30      603.86     34.13 o
   3  -4   3       42.68       61.25      3.91 o
   4  -4   3        1.09        0.57      0.31 o
   5  -4   3      131.15      150.15     15.35 o
   6  -4   3        6.65        6.65      0.32 o
   7  -4   3        0.75        0.68      0.18 o
   8  -4   3        0.22        0.29      0.19 o
   9  -4   3        3.63        4.63      0.20 o
  -9  -3   3        1.01        2.26      0.12 o
  -8  -3   3        1.09        0.56      0.15 o
  -7  -3   3       77.23       81.73      1.01 o
  -6  -3   3       34.82       32.18      0.45 o
  -5  -3   3      250.18      249.79     19.98 o
  -4  -3   3        5.12        1.93      0.36 o
  -3  -3   3      211.49      172.69      9.35 o
  -2  -3   3       60.55       53.95      1.20 o
  -1  -3   3        0.57        5.40      0.23 o
   0  -3   3        1.20       14.03      2.72 o
   1  -3   3       28.78       15.86      0.38 o
   2  -3   3      441.01      550.97     18.48 o
   3  -3   3       80.57      100.64      1.06 o
   4  -3   3      235.82      251.76      7.59 o
   5  -3   3        1.41        3.63      0.92 o
   6  -3   3      222.52      229.96      1.43 o
   7  -3   3       33.25       31.49      0.63 o
   8  -3   3       15.81       15.77      0.70 o
   9  -3   3        0.38        0.18      0.24 o
  -9  -2   3        0.27        0.32      0.13 o
  -8  -2   3       19.69       17.30      0.74 o
  -7  -2   3      115.26       94.93      1.11 o
  -6  -2   3        1.19        1.03      0.28 o
  -5  -2   3        2.91        2.67      0.44 o
  -4  -2   3      159.43      171.12      8.56 o
  -3  -2   3      843.29      764.21     32.60 o
  -2  -2   3      217.46      197.86     19.81 o
  -1  -2   3       41.71       15.45      1.51 o
   0  -2   3     4037.89     4765.56     30.75 o
   1  -2   3      838.24     1064.03     32.57 o
   2  -2   3      188.38      232.73      2.41 o
   3  -2   3       19.54       45.58      0.58 o
   4  -2   3      200.68      207.25      5.62 o
   5  -2   3        0.33        0.18      0.26 o
   6  -2   3      103.40       93.83      0.87 o
   7  -2   3       49.92       42.92      1.42 o
   8  -2   3        6.02        5.51      2.49 o
   9  -2   3        0.48        0.41      0.22 o
 -10  -1   3        0.84        0.79      0.24 o
  -9  -1   3       21.41       22.41      2.18 o
  -8  -1   3        0.51        0.35      0.20 o
  -7  -1   3        2.28        2.53      0.22 o
  -6  -1   3        0.61        0.42      0.47 o
  -5  -1   3        6.54        6.54      1.04 o
  -4  -1   3      100.62       75.14      1.13 o
  -3  -1   3       36.53       22.86      0.63 o
  -2  -1   3      110.21      101.21      4.09 o
  -1  -1   3     1338.48      991.99      3.30 o
   0  -1   3     1231.89     1198.94     15.63 o
   1  -1   3     1590.05     2312.24     94.25 o
   2  -1   3      452.38      693.05      2.26 o
   3  -1   3      509.55      598.02      2.50 o
   4  -1   3       44.23       44.54      0.97 o
   5  -1   3       62.39       56.18      0.73 o
   6  -1   3       18.20       21.85      1.12 o
   7  -1   3        7.85        7.63      1.14 o
   8  -1   3       26.35       32.31      0.57 o
   9  -1   3        5.78        6.59      0.22 o
 -11   0   3        9.19       13.33      0.19 o
 -10   0   3       10.20       11.07      0.44 o
  -9   0   3        0.49        0.23      0.15 o
  -8   0   3       23.20       21.01      0.74 o
  -7   0   3        8.47        6.36      1.06 o
  -6   0   3       15.26       14.39      1.72 o
  -5   0   3      162.06      192.96      4.67 o
  -4   0   3      188.08      151.01      1.73 o
  -3   0   3     1318.68     1253.71     52.74 o
  -1   0   3      507.98      450.55      2.36 o
   0   0   3     1179.90     1324.41      4.56 o
   1   0   3        1.99        0.45      0.21 o
   2   0   3     1124.93     1315.84      3.44 o
   3   0   3       26.47       39.64      1.01 o
   4   0   3       11.71       10.33      1.31 o
   5   0   3       38.10       42.15      1.39 o
   6   0   3       17.86       20.82      0.40 o
   7   0   3        0.19        0.42      0.21 o
   8   0   3       12.92       13.78      0.37 o
 -11   1   3        1.54        1.87      0.13 o
 -10   1   3        0.80        0.47      0.18 o
  -9   1   3       15.60       13.02      0.32 o
  -8   1   3        0.01       -0.01      0.18 o
  -7   1   3        3.50        2.15      0.92 o
  -6   1   3       17.71       20.94      1.63 o
  -5   1   3     1204.68     1371.31     58.46 o
  -4   1   3      486.95      497.50      3.99 o
  -3   1   3      272.63      229.52     16.57 o
  -1   1   3       29.04       25.14      1.77 o
   0   1   3      207.30      186.42     12.23 o
   1   1   3      267.40      277.99      1.56 o
   2   1   3      315.13      377.90      4.04 o
   3   1   3       13.36       13.63      0.53 o
   4   1   3        5.04        3.91      0.50 o
   5   1   3       20.90       19.16      0.47 o
   6   1   3        0.01        0.10      0.18 o
   7   1   3        4.23        4.54      0.18 o
   8   1   3       34.04       43.22      0.40 o
 -11   2   3        3.02        1.81      0.28 o
 -10   2   3        0.73        0.41      0.17 o
  -9   2   3        0.06        0.07      0.18 o
  -8   2   3        5.90        3.79      0.34 o
  -7   2   3       17.65       16.39      1.29 o
  -6   2   3       43.07       44.94      1.54 o
  -5   2   3      164.97      198.43     16.41 o
  -4   2   3        0.81        0.73      0.33 o
  -3   2   3      339.96      308.17     24.14 o
  -2   2   3        0.19        0.24      0.07 o
  -1   2   3        1.74        2.71      0.23 o
   0   2   3       61.09      104.16      2.84 o
   1   2   3      570.43      704.07      2.67 o
   2   2   3        3.17        3.02      0.33 o
   3   2   3       64.54       75.64      1.36 o
   4   2   3        1.79        1.69      0.16 o
   5   2   3        0.00        0.19      0.17 o
   6   2   3        0.60        0.78      0.17 o
   7   2   3       14.72       20.30      0.95 o
 -12   3   3        0.00        0.13      0.19 o
 -11   3   3       24.02       16.22      0.56 o
 -10   3   3        1.77        1.43      0.45 o
  -9   3   3      132.13       99.12      2.65 o
  -8   3   3        0.87        1.29      1.03 o
  -7   3   3      104.94       96.11      2.32 o
  -6   3   3       63.90       67.08      7.00 o
  -5   3   3       86.06       97.58      1.77 o
  -4   3   3       12.36        8.25      0.70 o
  -3   3   3       43.25       48.26      1.14 o
  -2   3   3        0.35        1.52      0.18 o
  -1   3   3      107.41      146.60      1.29 o
   0   3   3      132.42      156.86      1.35 o
   1   3   3        9.37        5.87      0.52 o
   2   3   3       12.62       12.75      0.64 o
   3   3   3        1.43        1.98      0.20 o
   4   3   3        0.13        0.28      0.15 o
   5   3   3       10.60        7.89      0.24 o
   6   3   3        0.31        0.16      0.14 o
 -12   4   3        0.16        0.02      0.22 o
 -11   4   3       18.19       19.24      1.11 o
 -10   4   3       39.37       29.95      0.64 o
  -9   4   3        3.49        3.25      0.58 o
  -8   4   3       57.99       57.98      2.10 o
  -7   4   3       12.00       10.56      1.04 o
  -6   4   3      177.17      176.50     11.50 o
  -5   4   3      357.52      411.87      6.20 o
  -4   4   3      802.04      874.60     17.54 o
  -3   4   3     2533.17     3018.22     35.87 o
  -2   4   3      134.89      149.32      1.46 o
  -1   4   3      363.79      389.14      2.17 o
   0   4   3      152.84      174.89      8.03 o
   1   4   3        1.86        2.97      0.49 o
   2   4   3       17.61       14.72      0.27 o
   3   4   3       37.56       30.58      0.37 o
   4   4   3        1.33        0.83      0.15 o
   5   4   3        3.39        3.27      0.17 o
 -12   5   3        0.99        0.57      0.14 o
 -11   5   3        0.02       -0.01      0.14 o
 -10   5   3       16.65       14.80      0.44 o
  -9   5   3       14.42        9.45      0.55 o
  -8   5   3       36.39       30.62      1.59 o
  -7   5   3        5.18        7.94      1.29 o
  -6   5   3        0.47        0.22      0.22 o
  -5   5   3       23.03       20.00      0.55 o
  -4   5   3       91.30      108.89      3.40 o
  -3   5   3       12.34       19.08      0.94 o
  -2   5   3        5.24        7.16      0.36 o
  -1   5   3       66.48       70.20      1.21 o
   0   5   3       45.32       40.45      0.89 o
   1   5   3        0.15        0.33      0.17 o
   2   5   3      124.12      105.48      0.65 o
   3   5   3        1.71        1.46      0.18 o
   4   5   3       14.57       12.87      0.31 o
   5   5   3        6.83        8.76      0.28 o
 -12   6   3        3.14        2.37      0.19 o
 -11   6   3       17.79       20.49      1.93 o
 -10   6   3       29.16       30.17      0.49 o
  -9   6   3       74.55       83.09      1.47 o
  -8   6   3        6.78        6.31      1.93 o
  -7   6   3      181.03      159.46     14.43 o
  -6   6   3       46.29       44.44      2.19 o
  -5   6   3       44.20       49.55      0.85 o
  -4   6   3       18.47       21.20      0.61 o
  -3   6   3       70.28       86.22      1.06 o
  -2   6   3        3.52        3.72      0.38 o
  -1   6   3      106.37      108.52      1.38 o
   0   6   3        3.53        3.57      0.17 o
   1   6   3       10.74       11.14      0.23 o
   2   6   3       10.80        9.23      0.24 o
   3   6   3        1.00        1.22      0.20 o
   4   6   3        0.65        1.09      0.21 o
 -12   7   3        3.18        3.95      0.54 o
 -11   7   3        0.13        0.10      0.17 o
 -10   7   3        0.01        0.09      0.19 o
  -9   7   3       79.52       61.31      5.94 o
  -8   7   3      359.57      294.55     59.69 o
  -7   7   3       10.89        5.53      0.93 o
  -6   7   3        7.64        5.57      0.43 o
  -5   7   3       28.14       27.78      0.81 o
  -4   7   3        0.94        2.47      0.41 o
  -3   7   3        4.34        9.70      0.66 o
  -2   7   3      162.54      149.02      5.05 o
  -1   7   3      166.95      167.27      4.87 o
   0   7   3        0.06        0.20      0.23 o
   1   7   3        7.55        8.09      0.30 o
   2   7   3        0.24        0.12      0.16 o
   3   7   3        0.69        1.07      0.20 o
 -12   8   3        0.40        0.20      0.15 o
 -11   8   3        3.40        5.32      0.28 o
 -10   8   3       13.14       10.65      0.55 o
  -9   8   3       32.52       24.47      3.02 o
  -8   8   3        1.13        0.77      0.21 o
  -7   8   3       34.05       30.67      0.66 o
  -6   8   3       16.13       17.85      0.70 o
  -5   8   3        1.31        1.39      0.22 o
  -4   8   3       54.74       48.59      0.95 o
  -3   8   3       32.18       32.36      0.58 o
  -2   8   3        0.59        0.81      0.22 o
  -1   8   3       15.85       14.19      0.43 o
   0   8   3        9.60       11.68      0.56 o
   1   8   3        8.65        8.14      0.25 o
 -12   9   3        1.54        1.32      0.20 o
 -11   9   3        2.70        2.81      0.22 o
 -10   9   3        8.58        7.43      0.51 o
  -9   9   3       10.56        9.16      1.29 o
  -8   9   3        0.79        1.12      0.22 o
  -7   9   3       90.28       73.08      0.97 o
  -6   9   3        6.02        6.60      0.42 o
  -5   9   3        0.02        0.02      0.20 o
  -4   9   3        3.16        2.71      0.26 o
  -3   9   3       73.58       67.63      1.36 o
  -2   9   3       17.46       18.63      0.33 o
  -1   9   3        0.00        0.20      0.17 o
   0   9   3        3.85        5.43      0.31 o
 -12  10   3        0.01       -0.03      0.14 o
 -11  10   3        4.08        5.07      0.52 o
 -10  10   3        9.05        9.48      0.55 o
  -9  10   3        0.01        0.14      0.20 o
  -8  10   3        0.71        0.99      0.18 o
  -7  10   3       11.29        8.57      0.30 o
  -6  10   3        0.40        0.16      0.21 o
  -5  10   3        0.00       -0.07      0.22 o
  -4  10   3       37.13       36.04      0.69 o
  -3  10   3       23.83       21.98      0.39 o
  -2  10   3        1.84        1.91      0.17 o
  -1  10   3       16.07       18.28      0.39 o
 -11  11   3        1.06        0.89      0.18 o
 -10  11   3       16.64       20.94      1.24 o
  -9  11   3        1.24        2.40      0.21 o
  -8  11   3       13.06       15.61      1.85 o
  -7  11   3        0.00       -0.10      0.22 o
  -6  11   3        0.82        0.63      0.23 o
  -5  11   3        0.07        0.05      0.18 o
  -4  11   3        0.25        0.32      0.26 o
  -3  11   3        0.01        0.12      0.13 o
 -10  12   3        0.14        0.30      0.12 o
  -9  12   3       18.94       19.42      0.94 o
  -8  12   3        1.18        1.12      0.49 o
  -7  12   3        3.29        4.65      0.20 o
  -6  12   3        4.16        3.74      0.18 o
  -5  12   3        0.16        0.00      0.20 o
   1 -12   4        0.08        0.07      0.12 o
   2 -12   4        1.86        2.70      0.16 o
   3 -12   4        3.06        4.68      0.17 o
   4 -12   4        3.62        3.56      0.16 o
   5 -12   4        0.16        0.22      0.11 o
   6 -12   4        2.28        2.87      0.27 o
   7 -12   4        1.00        1.08      0.21 o
  -1 -11   4        4.85        4.88      0.16 o
   0 -11   4        0.01        0.03      0.14 o
   1 -11   4        7.16        6.90      0.24 o
   2 -11   4        1.37        2.26      0.18 o
   3 -11   4        2.59        2.57      0.23 o
   4 -11   4        4.25        4.59      0.25 o
   5 -11   4        4.96        4.23      0.22 o
   6 -11   4        0.27        0.11      0.15 o
   7 -11   4        0.11        0.49      0.24 o
   8 -11   4        3.39        3.37      0.38 o
  -2 -10   4        6.31        5.98      0.18 o
  -1 -10   4        0.01       -0.03      0.13 o
   0 -10   4       12.38       12.97      0.22 o
   1 -10   4        0.01        0.00      0.14 o
   2 -10   4        4.39        3.95      0.20 o
   3 -10   4        9.67       10.30      0.49 o
   4 -10   4       63.58       55.16      3.15 o
   5 -10   4        0.33        0.30      0.17 o
   6 -10   4        4.15        4.46      0.51 o
   7 -10   4        1.98        2.57      0.48 o
   8 -10   4        0.55        0.95      0.18 o
   9 -10   4        0.55        1.39      0.17 o
  -3  -9   4        2.24        2.41      0.12 o
  -2  -9   4        9.18        7.67      0.27 o
  -1  -9   4        2.78        2.67      0.15 o
   0  -9   4        6.94        6.77      0.19 o
   1  -9   4       26.50       23.27      0.76 o
   2  -9   4        1.42        1.12      0.18 o
   3  -9   4       17.55       21.46      1.73 o
   4  -9   4        3.82        2.90      0.34 o
   5  -9   4        9.72        8.49      0.86 o
   6  -9   4       60.83       70.25      1.16 o
   7  -9   4        2.26        1.96      0.22 o
   8  -9   4        1.74        2.45      0.38 o
   9  -9   4        5.02        5.54      0.27 o
  -5  -8   4        0.05       -0.02      0.11 o
  -4  -8   4        0.00        0.00      0.10 o
  -3  -8   4        0.41        0.47      0.19 o
  -2  -8   4        2.24        2.43      0.16 o
  -1  -8   4       11.01       11.93      0.25 o
   0  -8   4       20.10       17.55      0.56 o
   1  -8   4        0.26        0.27      0.19 o
   2  -8   4       32.50       32.13      2.05 o
   3  -8   4       23.95       29.72      1.24 o
   4  -8   4        7.55       10.51      0.37 o
   5  -8   4        0.26        0.17      0.18 o
   6  -8   4       20.32       24.34      0.82 o
   7  -8   4        0.35        0.51      0.20 o
   8  -8   4        9.51       10.29      1.49 o
   9  -8   4        0.21        0.26      0.23 o
  -6  -7   4        0.15        0.13      0.18 o
  -5  -7   4        1.25        0.45      0.12 o
  -4  -7   4       25.92       24.97      0.51 o
  -3  -7   4        1.24        1.21      0.18 o
  -2  -7   4        4.25        2.05      0.19 o
  -1  -7   4       10.64       13.12      0.43 o
   0  -7   4        0.97        1.87      0.96 o
   1  -7   4        7.02        8.71      0.80 o
   2  -7   4       10.62       17.43      2.19 o
   3  -7   4        1.95        2.17      0.33 o
   4  -7   4       36.03       38.78      1.07 o
   5  -7   4        5.45        7.11      0.32 o
   6  -7   4       90.80       93.29      2.70 o
   7  -7   4        5.74        5.14      0.22 o
   8  -7   4        6.39        7.07      0.38 o
   9  -7   4        8.15       10.68      0.35 o
  -7  -6   4        0.03       -0.01      0.17 o
  -6  -6   4       16.67       16.22      0.25 o
  -5  -6   4       33.97       37.39      0.49 o
  -4  -6   4        5.65        5.13      0.35 o
  -3  -6   4        5.40        5.20      0.29 o
  -2  -6   4       20.48       20.77      1.42 o
  -1  -6   4        5.46       12.96      0.97 o
   0  -6   4        0.05        0.85      0.32 o
   1  -6   4       35.19       45.71      0.77 o
   2  -6   4       16.25       24.62      4.16 o
   3  -6   4        8.00       11.05      0.54 o
   4  -6   4        1.65        1.41      0.38 o
   5  -6   4        0.39        0.85      0.24 o
   6  -6   4        6.79        8.20      0.34 o
   7  -6   4        5.59        5.38      0.47 o
   8  -6   4        5.20        4.49      0.52 o
   9  -6   4        0.02       -0.14      0.23 o
  -8  -5   4        0.32        0.58      0.16 o
  -7  -5   4        3.98        4.53      0.14 o
  -6  -5   4       18.99       17.82      0.36 o
  -5  -5   4        0.80        0.72      0.24 o
  -4  -5   4        8.83        9.32      0.54 o
  -3  -5   4       20.03       16.41      4.41 o
  -2  -5   4      275.29      264.38     31.29 o
  -1  -5   4      101.79      149.35      4.18 o
   0  -5   4      315.28      452.32      3.16 o
   1  -5   4      511.50      579.87     30.18 o
   2  -5   4        7.26        9.04      0.50 o
   3  -5   4       14.70       24.82      1.01 o
   4  -5   4       18.14       22.69      0.84 o
   5  -5   4       12.63       12.73      0.68 o
   6  -5   4        0.01        0.59      0.30 o
   7  -5   4        6.36        6.38      0.28 o
   8  -5   4        2.25        1.81      0.22 o
   9  -5   4        0.54        0.92      0.21 o
  -8  -4   4        0.55        0.27      0.12 o
  -7  -4   4        1.74        2.12      0.17 o
  -6  -4   4       50.27       55.65      0.75 o
  -5  -4   4       24.64       27.98      0.94 o
  -4  -4   4        0.08        0.36      1.36 o
  -3  -4   4       90.43       70.48      6.21 o
  -2  -4   4        0.77        7.06      2.37 o
  -1  -4   4        7.99       18.81      0.71 o
   0  -4   4      794.69      867.68      4.19 o
   1  -4   4        5.72        7.66      1.25 o
   2  -4   4       12.91       25.13      0.49 o
   3  -4   4       45.68       66.06      5.99 o
   4  -4   4      141.52      177.43     14.52 o
   5  -4   4       56.58       66.35      8.79 o
   6  -4   4        0.19        0.02      0.20 o
   7  -4   4       27.61       25.60      0.78 o
   8  -4   4        0.35        0.54      0.15 o
  -9  -3   4        0.80        0.64      0.11 o
  -8  -3   4        0.54        0.88      0.16 o
  -7  -3   4       26.45       25.17      0.62 o
  -6  -3   4       51.54       55.35     12.04 o
  -5  -3   4      126.28      112.99      2.17 o
  -4  -3   4        9.64       12.21      1.25 o
  -3  -3   4       25.92       18.46      0.58 o
  -2  -3   4       90.90       61.79      1.07 o
  -1  -3   4       55.19       67.05      4.44 o
   0  -3   4       37.22       28.54      1.30 o
   1  -3   4        5.26       12.25      6.13 o
   2  -3   4      185.72      282.45     29.86 o
   3  -3   4      681.06      843.84     24.17 o
   4  -3   4       61.19       76.91      4.94 o
   5  -3   4        6.49        5.89      0.56 o
   6  -3   4       82.21       91.06      3.37 o
   7  -3   4       21.60       14.59      0.48 o
   8  -3   4        5.23        4.80      0.22 o
   9  -3   4        0.08        0.38      0.15 o
 -10  -2   4        0.76        0.67      0.17 o
  -9  -2   4        0.07        0.20      0.14 o
  -8  -2   4        0.07        0.15      0.26 o
  -7  -2   4       19.43       17.93      0.30 o
  -6  -2   4       23.48       29.89      0.91 o
  -5  -2   4       63.69       76.80      1.95 o
  -4  -2   4      139.28      132.13      1.72 o
  -3  -2   4       46.97       57.83      2.73 o
  -2  -2   4       20.07       15.53      1.30 o
  -1  -2   4        9.77       11.83      0.43 o
   0  -2   4     1427.06     1596.98      6.84 o
   1  -2   4        0.02        0.60      0.31 o
   2  -2   4      357.01      495.92      3.65 o
   3  -2   4       81.31       96.57      1.15 o
   4  -2   4        4.67        3.33      0.27 o
   5  -2   4        4.63        9.01      0.28 o
   6  -2   4       19.11       13.71      0.39 o
   7  -2   4       19.21       21.87      0.57 o
   8  -2   4        1.52        1.13      0.28 o
 -10  -1   4        0.38        0.23      0.15 o
  -9  -1   4        0.82        0.98      0.16 o
  -8  -1   4        3.36        1.55      0.20 o
  -7  -1   4        2.17        1.86      0.21 o
  -6  -1   4        0.01        0.39      0.47 o
  -5  -1   4      205.47      202.08      5.13 o
  -4  -1   4        9.07       20.20      1.15 o
  -3  -1   4      158.23      150.78     25.72 o
  -2  -1   4      288.45      197.34     45.74 o
  -1  -1   4       45.29       57.81      2.52 o
   0  -1   4       48.00       66.45      2.95 o
   1  -1   4        2.05        4.08      0.33 o
   2  -1   4       79.57      142.90      2.55 o
   3  -1   4        1.21        0.21      0.26 o
   4  -1   4        3.90        8.36      0.43 o
   5  -1   4        8.34        5.09      0.32 o
   6  -1   4        2.51        1.70      0.37 o
   7  -1   4        6.51        7.59      0.41 o
   8  -1   4        0.02       -0.01      0.23 o
 -11   0   4        4.75        5.51      0.25 o
 -10   0   4        5.15        4.40      0.22 o
  -9   0   4        0.75        0.60      0.18 o
  -8   0   4        3.53        1.88      0.24 o
  -7   0   4        0.01        1.34      1.04 o
  -6   0   4       29.28       40.28      1.96 o
  -5   0   4        9.20       10.22      0.53 o
  -4   0   4      561.15      504.88     28.22 o
  -3   0   4      497.31      505.69      3.02 o
  -2   0   4      151.83      134.01     31.25 o
  -1   0   4        9.04        9.99      0.34 o
   0   0   4       59.88       75.30      5.13 o
   1   0   4      265.18      587.89     47.00 o
   2   0   4      261.39      290.63      1.83 o
   3   0   4      143.14      152.23      1.75 o
   4   0   4        0.02        1.88      1.19 o
   5   0   4        0.91        1.09      0.17 o
   6   0   4        0.01        0.06      0.17 o
   7   0   4        5.87        5.94      0.35 o
   8   0   4        0.02       -0.01      0.15 o
 -11   1   4        1.42        1.25      0.26 o
 -10   1   4        6.05        5.66      0.27 o
  -9   1   4        7.23        4.55      0.28 o
  -8   1   4       19.66       14.49      1.51 o
  -7   1   4       28.83       26.40      1.27 o
  -6   1   4      141.87      154.28     15.58 o
  -5   1   4        3.93        2.33      0.35 o
  -4   1   4        0.35        0.60      0.25 o
  -3   1   4       15.46       21.31      0.65 o
  -2   1   4      607.41      403.92     48.93 o
  -1   1   4      381.18      381.87      2.73 o
   0   1   4      259.63      334.25     25.19 o
   1   1   4      105.64      116.01      1.17 o
   2   1   4      592.73      698.70      5.72 o
   3   1   4        0.12        0.71      1.43 o
   4   1   4       46.94       51.39      0.67 o
   5   1   4        2.47        2.59      0.19 o
   6   1   4        0.74        1.59      0.17 o
   7   1   4        0.27        0.22      0.23 o
 -12   2   4        0.00        0.16      0.11 o
 -11   2   4        0.04       -0.08      0.26 o
 -10   2   4       20.44       16.94      0.34 o
  -9   2   4       22.98       17.79      0.43 o
  -8   2   4        6.87        6.32      0.26 o
  -7   2   4       11.11       14.34      1.20 o
  -6   2   4       14.73        7.27      1.80 o
  -5   2   4       65.39       65.56      7.34 o
  -4   2   4      137.84      144.41      4.52 o
  -3   2   4      100.27      105.56      6.42 o
  -2   2   4       29.24       37.21      4.24 o
  -1   2   4      226.35      250.45     27.66 o
   0   2   4       90.36      107.14      1.84 o
   1   2   4       99.65      130.84      1.31 o
   2   2   4        0.45        0.63      0.40 o
   3   2   4        6.47        5.82      0.19 o
   4   2   4       29.99       28.48      0.50 o
   5   2   4        6.63        7.98      0.28 o
   6   2   4       15.41       16.86      1.14 o
 -12   3   4        0.20        0.03      0.23 o
 -11   3   4        0.05        0.00      0.17 o
 -10   3   4       13.22       12.71      0.38 o
  -9   3   4        9.86        5.29      0.25 o
  -8   3   4       40.17       34.58      1.69 o
  -7   3   4        1.21        1.50      0.87 o
  -6   3   4       68.05       58.45      1.68 o
  -5   3   4      177.84      156.11      2.23 o
  -4   3   4      607.83      714.55     49.53 o
  -3   3   4      122.45       98.52      5.08 o
  -2   3   4      118.47      143.37      5.06 o
  -1   3   4        3.11        8.44      1.20 o
   0   3   4        1.09        1.75      0.34 o
   1   3   4       41.01       43.20      2.72 o
   2   3   4        0.40        0.32      0.17 o
   3   3   4        4.72        4.77      0.19 o
   4   3   4        0.75        1.77      0.18 o
   5   3   4        0.01        0.12      0.15 o
   6   3   4        0.30        1.22      0.20 o
 -12   4   4        3.40        2.33      0.30 o
 -11   4   4        9.81        7.78      0.68 o
 -10   4   4       11.74        8.31      0.68 o
  -9   4   4        0.00       -0.18      0.19 o
  -8   4   4        1.20        0.53      0.89 o
  -7   4   4        4.43       11.15      0.95 o
  -6   4   4      147.83      116.54      4.74 o
  -5   4   4       19.71       13.61      1.00 o
  -4   4   4        0.75        2.79      0.25 o
  -3   4   4       73.93      102.96      5.28 o
  -2   4   4       20.64       34.64      3.21 o
  -1   4   4       11.52       11.96      0.62 o
   0   4   4       68.02       74.69      1.34 o
   1   4   4       40.11       38.69      0.39 o
   2   4   4        8.15        7.88      0.24 o
   3   4   4       49.58       43.32      0.77 o
   4   4   4        0.11        0.08      0.15 o
   5   4   4        3.22        4.48      0.27 o
 -12   5   4        4.80        4.92      0.20 o
 -11   5   4        5.87        6.01      0.48 o
 -10   5   4        6.29        5.28      0.38 o
  -9   5   4       21.22       15.36      1.81 o
  -8   5   4      221.02      212.95      3.56 o
  -7   5   4       46.62       61.39      1.21 o
  -6   5   4       81.72       72.31      4.83 o
  -5   5   4       59.62       62.88      1.10 o
  -4   5   4        2.66        4.18      0.56 o
  -3   5   4       14.10       21.34      1.38 o
  -2   5   4        1.21        2.27      0.41 o
  -1   5   4       13.43       11.57      0.65 o
   0   5   4        0.00        0.13      0.17 o
   1   5   4        0.36        0.39      0.17 o
   2   5   4       26.59       24.33      0.34 o
   3   5   4        1.55        1.95      0.23 o
   4   5   4        1.66        1.30      0.17 o
 -13   6   4        8.54       10.89      0.28 o
 -12   6   4        1.27        1.28      0.13 o
 -11   6   4        0.01       -0.07      0.19 o
 -10   6   4       63.51       69.88      1.17 o
  -9   6   4      116.00      131.98      5.49 o
  -8   6   4      153.49      102.05     16.17 o
  -7   6   4      152.64      147.77      2.58 o
  -6   6   4        3.95        4.14      0.86 o
  -5   6   4      450.82      501.25      5.76 o
  -4   6   4       13.60       13.52      0.92 o
  -3   6   4        0.68        1.26      0.29 o
  -2   6   4      267.23      306.56      2.56 o
  -1   6   4       71.57       79.07      0.53 o
   0   6   4       68.49       70.74      0.60 o
   1   6   4        1.36        1.52      0.18 o
   2   6   4        1.92        3.18      0.28 o
   3   6   4        1.12        1.40      0.25 o
 -12   7   4        2.93        3.24      0.22 o
 -11   7   4        0.01        0.16      0.22 o
 -10   7   4       29.89       31.98      0.50 o
  -9   7   4       24.90       19.29      1.62 o
  -8   7   4       37.70       32.62      4.80 o
  -7   7   4        4.48        2.92      0.27 o
  -6   7   4       18.93       14.82      0.69 o
  -5   7   4        6.18        6.95      0.97 o
  -4   7   4        3.27        4.59      0.26 o
  -3   7   4        1.50        1.09      0.21 o
  -2   7   4      464.89      453.78      1.65 o
  -1   7   4       20.38       22.50      0.86 o
   0   7   4       24.99       23.78      0.36 o
   1   7   4        9.53       11.27      0.30 o
   2   7   4        0.04        0.10      0.27 o
 -12   8   4        0.11       -0.09      0.21 o
 -11   8   4        1.27        1.80      0.36 o
 -10   8   4       16.03       14.09      1.04 o
  -9   8   4       65.70       53.77      4.09 o
  -8   8   4        0.48        0.37      0.24 o
  -7   8   4       70.24       49.91      0.87 o
  -6   8   4        6.35        4.67      0.33 o
  -5   8   4       25.56       22.59      0.44 o
  -4   8   4       16.41       14.93      0.63 o
  -3   8   4       53.30       54.41      1.30 o
  -2   8   4        7.41        4.55      0.24 o
  -1   8   4       10.55        7.95      0.33 o
   0   8   4        9.40       10.03      0.83 o
   1   8   4        5.06        5.60      0.32 o
 -12   9   4        6.19        7.03      0.26 o
 -11   9   4        1.23        1.44      0.34 o
 -10   9   4        7.69        6.44      0.45 o
  -9   9   4        0.16        0.04      0.23 o
  -8   9   4        0.36        0.99      0.25 o
  -7   9   4       44.53       41.77      0.63 o
  -6   9   4       13.62       10.76      0.45 o
  -5   9   4        0.67        0.96      0.20 o
  -4   9   4        0.02        0.16      0.22 o
  -3   9   4       98.59      103.22      0.85 o
  -2   9   4        2.28        1.90      0.19 o
  -1   9   4        1.62        1.91      0.21 o
 -12  10   4        0.21        0.19      0.14 o
 -11  10   4        4.23        4.95      0.65 o
 -10  10   4        0.54        0.82      0.19 o
  -9  10   4        8.04        9.08      0.33 o
  -8  10   4        8.52       10.93      0.52 o
  -7  10   4       30.20       22.73      1.04 o
  -6  10   4        5.60        5.06      0.32 o
  -5  10   4       27.07       33.11     10.07 o
  -4  10   4       20.64       21.29      0.42 o
  -3  10   4        0.50        0.72      0.15 o
  -2  10   4        0.64        0.36      0.16 o
 -11  11   4        1.18        1.86      0.32 o
 -10  11   4        5.99        6.57      0.88 o
  -9  11   4        2.26        1.89      0.30 o
  -8  11   4        1.77        2.16      0.23 o
  -7  11   4        0.07        0.33      0.21 o
  -6  11   4        0.10        0.56      0.22 o
  -5  11   4        7.18        8.61      0.23 o
  -4  11   4        4.33        4.73      0.28 o
 -10  12   4        2.12        3.01      0.89 o
  -9  12   4        0.03       -0.06      0.14 o
  -8  12   4        5.37        9.35      2.35 o
  -7  12   4        0.67        0.82      0.14 o
  -6  12   4        0.17        0.17      0.18 o
  -5  12   4        0.05        0.00      0.15 o
   1 -12   5        0.53        0.27      0.08 o
   2 -12   5        0.05        0.02      0.12 o
   3 -12   5        1.18        1.77      0.12 o
   4 -12   5        3.92        4.89      0.26 o
   5 -12   5        3.50        3.14      0.37 o
   6 -12   5        0.04        0.29      0.19 o
  -1 -11   5        1.99        2.57      0.15 o
   0 -11   5        1.55        1.11      0.15 o
   1 -11   5        1.71        2.45      0.17 o
   2 -11   5        3.08        3.93      0.18 o
   3 -11   5        3.74        2.02      0.16 o
   4 -11   5        4.69        4.17      0.17 o
   5 -11   5       27.24       27.73      0.54 o
   6 -11   5        3.25        2.77      0.30 o
   7 -11   5        2.14        1.61      0.22 o
  -2 -10   5        1.76        1.70      0.13 o
  -1 -10   5        0.00       -0.11      0.11 o
   0 -10   5        3.25        4.09      0.16 o
   1 -10   5        1.96        2.51      0.16 o
   2 -10   5        6.05        7.61      0.30 o
   3 -10   5        0.29        0.67      0.17 o
   4 -10   5       25.32       24.49      0.98 o
   5 -10   5        0.29        0.09      0.17 o
   6 -10   5        7.25        7.37      1.36 o
   7 -10   5        1.34        1.28      0.29 o
   8 -10   5        1.73        3.99      0.61 o
  -4  -9   5        2.33        1.66      0.10 o
  -3  -9   5        0.77        0.76      0.14 o
  -2  -9   5        4.67        4.35      0.17 o
  -1  -9   5        0.49        0.22      0.14 o
   0  -9   5        8.50        8.72      0.34 o
   1  -9   5       24.23       20.59      0.71 o
   2  -9   5        2.36        2.05      0.19 o
   3  -9   5        8.74        7.81      0.36 o
   4  -9   5        0.36        0.65      0.20 o
   5  -9   5        0.00        0.24      0.36 o
   6  -9   5        3.56        3.69      0.24 o
   7  -9   5        7.39        9.27      1.29 o
   8  -9   5        0.34        0.90      0.23 o
   9  -9   5        0.67        0.94      0.15 o
  -5  -8   5        6.48        5.49      0.18 o
  -4  -8   5        3.13        5.06      0.15 o
  -3  -8   5        1.94        1.89      0.15 o
  -2  -8   5        0.37        0.33      0.14 o
  -1  -8   5        6.46        6.24      0.22 o
   0  -8   5       17.48       13.22      0.38 o
   1  -8   5       17.05       16.38      0.42 o
   2  -8   5       17.08       13.77      1.11 o
   3  -8   5        0.03        0.22      0.17 o
   4  -8   5        0.08        0.74      0.66 o
   5  -8   5       14.51       15.37      0.59 o
   6  -8   5        0.00        0.23      0.20 o
   7  -8   5       17.25       19.78      0.50 o
   8  -8   5        5.01        5.23      0.31 o
   9  -8   5        0.04       -0.04      0.17 o
  -6  -7   5        0.01       -0.09      0.10 o
  -5  -7   5        0.09        0.07      0.14 o
  -4  -7   5        5.36        7.13      0.24 o
  -3  -7   5        0.27        0.37      0.17 o
  -2  -7   5        0.10        0.22      0.16 o
  -1  -7   5        1.65        0.82      0.17 o
   0  -7   5        0.78        1.09      0.20 o
   1  -7   5       55.51       82.20      1.69 o
   2  -7   5       63.24       67.93     18.25 o
   3  -7   5        2.20        3.71      0.33 o
   4  -7   5        5.48        7.13      0.36 o
   5  -7   5        1.72        1.51      0.24 o
   6  -7   5       17.76       18.74      1.56 o
   7  -7   5        1.16        1.73      0.27 o
   8  -7   5        1.49        1.19      0.26 o
   9  -7   5        0.57        0.83      0.19 o
  -7  -6   5        1.19        1.30      0.10 o
  -6  -6   5       10.43       11.43      0.49 o
  -5  -6   5        3.05        2.73      0.23 o
  -4  -6   5        3.91        4.96      0.29 o
  -3  -6   5        2.52        2.61      0.20 o
  -2  -6   5        0.33        0.21      0.16 o
  -1  -6   5       74.51       94.33      1.67 o
   0  -6   5       12.09       15.28      1.38 o
   1  -6   5       47.29       53.37      1.67 o
   2  -6   5        0.39        0.51      0.49 o
   3  -6   5        3.85        3.14      0.49 o
   4  -6   5       54.08       57.74      1.48 o
   5  -6   5       11.32       11.41      0.64 o
   6  -6   5        4.71        5.44      0.32 o
   7  -6   5        1.87        1.72      0.28 o
   8  -6   5        7.27        8.76      0.36 o
   9  -6   5        0.29        0.22      0.16 o
  -8  -5   5        0.05        0.04      0.11 o
  -7  -5   5        5.86        5.05      0.21 o
  -6  -5   5       14.34       13.44      0.37 o
  -5  -5   5        7.66        7.05      0.31 o
  -4  -5   5       16.91       18.44      0.42 o
  -3  -5   5       38.71       49.11      4.27 o
  -2  -5   5       89.53       97.92      1.72 o
  -1  -5   5       17.34       16.64      0.79 o
   0  -5   5       18.94       24.58      2.41 o
   1  -5   5      103.55       87.41      1.48 o
   2  -5   5       22.22       26.88      1.59 o
   3  -5   5       10.64        8.92      0.63 o
   4  -5   5       21.54       25.87      0.92 o
   5  -5   5       13.60       14.87      1.06 o
   6  -5   5       11.61       11.54      0.55 o
   7  -5   5        8.35        8.47      1.27 o
   8  -5   5        0.40        0.30      0.24 o
  -9  -4   5        4.56        5.29      0.17 o
  -8  -4   5        0.06        0.15      0.16 o
  -7  -4   5       40.28       41.15      1.40 o
  -6  -4   5       66.08       64.92      5.74 o
  -5  -4   5        0.83        1.80      0.26 o
  -4  -4   5       13.13       17.01      1.23 o
  -3  -4   5       36.96       29.90      2.49 o
  -2  -4   5       49.00       42.67      1.13 o
  -1  -4   5        4.87        2.27      0.48 o
   0  -4   5      340.81      346.29     43.94 o
   1  -4   5      168.14      172.00      1.98 o
   2  -4   5       27.12       36.76      1.13 o
   3  -4   5       32.60       32.88      3.13 o
   4  -4   5       24.39       21.96      3.49 o
   5  -4   5       10.41       11.99      0.42 o
   6  -4   5       70.33       69.39      4.14 o
   7  -4   5       13.91       14.60      0.84 o
   8  -4   5        0.03        0.03      0.16 o
  -9  -3   5        4.35        4.09      0.18 o
  -8  -3   5       10.79       10.04      0.74 o
  -7  -3   5        6.13        5.94      0.28 o
  -6  -3   5       27.50       36.13      8.03 o
  -5  -3   5        0.53        1.27      0.45 o
  -4  -3   5        0.01        0.40      0.38 o
  -3  -3   5       71.81       52.14      1.26 o
  -2  -3   5       12.42       29.94      2.76 o
  -1  -3   5      503.66      504.83     85.71 o
   0  -3   5       24.39       22.32      0.79 o
   1  -3   5      418.23      455.13      3.05 o
   2  -3   5      170.46      191.47      4.30 o
   3  -3   5      121.68      137.80     13.52 o
   4  -3   5        0.72        0.10      0.31 o
   5  -3   5        0.28        0.80      0.23 o
   6  -3   5       29.14       33.99      0.47 o
   7  -3   5        0.11        0.44      0.20 o
   8  -3   5       13.52       14.43      0.33 o
 -10  -2   5        7.86        8.79      0.45 o
  -9  -2   5        1.84        2.24      0.44 o
  -8  -2   5        4.91        4.94      1.29 o
  -7  -2   5       18.18       15.18      0.37 o
  -6  -2   5       53.86       47.58      1.40 o
  -5  -2   5        0.02        0.09      0.40 o
  -4  -2   5      381.74      279.96      2.86 o
  -3  -2   5        4.41        3.36      0.50 o
  -2  -2   5      148.97      111.12     16.49 o
  -1  -2   5       54.59       67.57     10.58 o
   0  -2   5       48.17       35.31      2.37 o
   1  -2   5      466.91      571.30     19.67 o
   2  -2   5        1.16        0.74      0.33 o
   3  -2   5      114.51      143.04      2.13 o
   4  -2   5       21.42       21.06      0.45 o
   5  -2   5        6.53        5.81      0.32 o
   6  -2   5        2.38        3.24      0.24 o
   7  -2   5        8.44        8.87      0.39 o
   8  -2   5        3.29        3.53      0.22 o
 -10  -1   5        0.37        0.28      0.15 o
  -9  -1   5        1.67        1.28      0.19 o
  -8  -1   5        0.71        0.18      0.24 o
  -7  -1   5       14.73       13.85      0.28 o
  -6  -1   5        3.42        3.53      0.48 o
  -5  -1   5      180.81      169.97     10.45 o
  -4  -1   5      689.19      678.74     31.46 o
  -3  -1   5       18.48        8.20      2.44 o
  -2  -1   5      802.48      589.68    101.33 o
  -1  -1   5      448.40      430.81     52.11 o
   0  -1   5       24.94       48.19      2.93 o
   1  -1   5      821.59     1090.47     47.47 o
   2  -1   5      189.62      234.46      1.35 o
   3  -1   5        0.66        1.31      0.26 o
   4  -1   5       29.45       31.16      1.31 o
   5  -1   5       29.44       27.84      3.05 o
   6  -1   5        0.10       -0.01      0.34 o
   7  -1   5       21.99       24.36      0.48 o
 -11   0   5        0.15        0.22      0.14 o
 -10   0   5        2.53        2.50      0.19 o
  -9   0   5        0.06       -0.14      0.22 o
  -8   0   5        0.29        0.04      0.14 o
  -7   0   5        5.19        6.54      0.96 o
  -6   0   5        9.76       11.15      0.59 o
  -5   0   5        2.57        3.76      0.46 o
  -4   0   5      103.89      101.31      4.01 o
  -3   0   5       22.76       13.06      4.83 o
  -2   0   5        0.11        0.26      0.23 o
  -1   0   5        2.82        5.94      1.64 o
   0   0   5      153.54      264.73     10.62 o
   1   0   5      162.89      214.79      6.69 o
   2   0   5       64.05       90.25      0.85 o
   3   0   5       90.67       97.38      1.51 o
   4   0   5       66.09       59.30      1.37 o
   5   0   5        8.37        6.62      0.52 o
   6   0   5        1.03        1.38      0.31 o
   7   0   5       15.31       17.77      0.35 o
 -11   1   5        0.60        0.83      0.25 o
 -10   1   5       23.96       17.56      0.81 o
  -9   1   5       49.83       40.59      1.30 o
  -8   1   5        4.67        1.96      0.16 o
  -7   1   5        1.23        0.51      0.80 o
  -6   1   5        0.91        1.25      0.39 o
  -5   1   5       32.46       33.87      1.01 o
  -4   1   5      180.49      198.70      2.19 o
  -3   1   5       10.22        5.13      1.94 o
  -2   1   5      191.77      153.05     15.45 o
  -1   1   5       19.03       26.11      1.42 o
   0   1   5       19.04       28.67      1.18 o
   1   1   5       35.32       48.92      1.01 o
   2   1   5        4.09        4.72      0.51 o
   3   1   5        2.23        2.29      0.23 o
   4   1   5       26.30       21.15      0.37 o
   5   1   5        2.34        2.99      0.23 o
   6   1   5        0.06        0.06      0.25 o
 -12   2   5        2.38        3.63      0.33 o
 -11   2   5        0.35        0.34      0.17 o
 -10   2   5       85.84       68.14      0.64 o
  -9   2   5       15.14       11.45      0.31 o
  -8   2   5        0.33        0.39      0.20 o
  -7   2   5       49.23       41.28      1.61 o
  -6   2   5       11.48       13.24      0.94 o
  -5   2   5       15.32       19.89      0.89 o
  -4   2   5       34.51       60.33      7.45 o
  -3   2   5      540.06      334.76     99.03 o
  -2   2   5      151.10      153.34      1.99 o
  -1   2   5        3.43        2.54      0.43 o
   0   2   5        4.64        2.91      0.36 o
   1   2   5        7.83        8.54      1.37 o
   2   2   5       44.65       40.12      0.39 o
   3   2   5        0.08        0.98      0.17 o
   4   2   5        9.48        8.71      0.36 o
   5   2   5       10.53       10.96      0.39 o
   6   2   5        0.42        0.55      0.16 o
 -12   3   5        3.60        3.02      0.30 o
 -11   3   5        1.43        1.25      0.20 o
 -10   3   5       14.40       10.31      0.34 o
  -9   3   5        0.89        0.98      0.15 o
  -8   3   5        0.68        1.45      0.82 o
  -7   3   5       95.18       75.15      2.04 o
  -6   3   5       45.94       46.93      1.46 o
  -5   3   5       10.20       14.36      0.71 o
  -4   3   5      905.06      925.83      5.77 o
  -3   3   5       97.65       66.93      1.36 o
  -2   3   5      145.12      147.17     30.84 o
  -1   3   5       10.61        6.81      0.45 o
   0   3   5       13.98       13.14      0.56 o
   1   3   5        2.59        1.93      0.38 o
   2   3   5       16.77       15.99      0.25 o
   3   3   5        7.73        6.97      0.31 o
   4   3   5        0.00        0.13      0.16 o
   5   3   5        2.39        2.80      0.37 o
 -12   4   5        2.56        1.13      0.20 o
 -11   4   5       12.15       12.35      0.34 o
 -10   4   5        0.64        0.58      0.23 o
  -9   4   5       14.75       15.67      0.51 o
  -8   4   5       41.84       47.25      1.81 o
  -7   4   5      105.15      114.50      2.54 o
  -6   4   5       32.86       43.26      1.26 o
  -5   4   5      105.52       97.38      2.13 o
  -4   4   5      161.25      146.40     11.00 o
  -3   4   5       27.23       38.94      2.55 o
  -2   4   5       11.76       16.15      0.85 o
  -1   4   5       84.62       88.51      1.50 o
   0   4   5        1.24        0.87      0.17 o
   1   4   5        0.42        0.46      0.17 o
   2   4   5       28.36       24.81      0.35 o
   3   4   5       11.42        9.27      0.32 o
   4   4   5        5.30        5.28      0.33 o
 -13   5   5        3.73        4.67      0.23 o
 -12   5   5       14.86       16.15      0.26 o
 -11   5   5        0.19        0.34      0.20 o
 -10   5   5        1.15        0.75      0.20 o
  -9   5   5       33.95       32.71      0.65 o
  -8   5   5      593.08      560.19     34.25 o
  -7   5   5       22.34       28.21      1.26 o
  -6   5   5        7.64        2.59      0.89 o
  -5   5   5        0.07        0.49      0.29 o
  -4   5   5        6.87        8.84      0.49 o
  -2   5   5       56.67       55.18      1.21 o
  -1   5   5       13.42       13.68      0.28 o
   0   5   5       21.63       19.65      0.32 o
   1   5   5       47.16       44.60      0.43 o
   2   5   5       35.61       31.68      2.20 o
   3   5   5        0.03        0.13      0.28 o
 -13   6   5        0.19        0.12      0.18 o
 -12   6   5        1.37        0.97      0.17 o
 -11   6   5        1.27        1.11      0.20 o
 -10   6   5       42.79       55.87      2.70 o
  -9   6   5       13.74       15.79      0.58 o
  -8   6   5      213.72      169.36     23.68 o
  -7   6   5       83.41       76.34      2.16 o
  -6   6   5       85.66       80.48      5.13 o
  -5   6   5       13.37        8.88      0.44 o
  -4   6   5        6.03        4.87      0.39 o
  -3   6   5      124.44      104.78      1.09 o
  -2   6   5      164.68      180.03      2.63 o
  -1   6   5      152.23      143.41      1.12 o
   0   6   5       16.78       15.94      0.29 o
   1   6   5        0.15        0.44      0.17 o
   2   6   5        0.15        0.64      0.21 o
 -13   7   5        0.68        0.82      0.14 o
 -12   7   5        0.10        0.44      0.30 o
 -11   7   5        3.98        3.85      0.21 o
 -10   7   5        0.00        0.04      0.17 o
  -9   7   5       43.77       41.79      0.60 o
  -8   7   5       35.35       23.68      2.47 o
  -7   7   5       46.38       39.32      4.98 o
  -6   7   5        3.32        1.34      0.18 o
  -5   7   5        3.40        2.90      0.21 o
  -4   7   5       11.54        9.13      0.32 o
  -3   7   5        0.91        1.52      0.21 o
  -2   7   5      105.59       99.54      0.95 o
  -1   7   5        0.91        1.40      0.18 o
   0   7   5        7.78        6.46      0.67 o
   1   7   5        8.88        9.48      0.41 o
 -13   8   5        4.45        5.18      0.18 o
 -11   8   5        4.82        4.38      0.35 o
 -10   8   5       27.79       30.33      1.04 o
  -9   8   5       20.91       19.20      0.51 o
  -8   8   5        3.85        3.88      0.28 o
  -7   8   5       27.28       21.63      1.10 o
  -6   8   5        0.62        0.80      0.19 o
  -5   8   5        4.93        4.82      0.24 o
  -4   8   5       51.75       44.71      0.61 o
  -3   8   5        0.82        1.15      0.20 o
  -2   8   5       11.05       12.08      0.28 o
  -1   8   5        6.13        6.09      0.57 o
   0   8   5        0.90        0.73      0.30 o
 -12   9   5        0.53        0.64      0.19 o
 -11   9   5        4.92        5.56      1.04 o
 -10   9   5       11.03       13.21      0.63 o
  -9   9   5        2.78        2.59      0.30 o
  -8   9   5       12.91        6.69      0.33 o
  -7   9   5        0.53        0.85      0.25 o
  -6   9   5       57.32       39.99      1.10 o
  -5   9   5        0.58        0.70      0.22 o
  -4   9   5       10.09        9.29      0.47 o
  -3   9   5       15.11       15.08      0.56 o
  -2   9   5        2.34        2.47      0.18 o
  -1   9   5        4.45        5.68      0.32 o
 -12  10   5        0.01        0.12      0.12 o
 -11  10   5        7.64        8.09      0.37 o
 -10  10   5        2.34        2.82      0.44 o
  -9  10   5       36.07       36.56      2.79 o
  -8  10   5        0.62        0.79      0.24 o
  -7  10   5       14.36       16.44      2.31 o
  -6  10   5        3.43        2.60      0.52 o
  -5  10   5        2.61        2.70      0.75 o
  -4  10   5        0.10        0.20      0.20 o
  -3  10   5        2.00        1.80      0.18 o
 -11  11   5        0.24        1.08      0.28 o
 -10  11   5        0.73        0.77      0.17 o
  -9  11   5        0.30        0.15      0.19 o
  -8  11   5        0.10        0.28      0.20 o
  -7  11   5        4.01        4.15      0.69 o
  -6  11   5        3.07        3.24      0.29 o
  -5  11   5        4.67        3.77      0.26 o
  -9  12   5        1.04        0.82      0.15 o
  -8  12   5        1.35        0.95      0.11 o
  -7  12   5       17.59       18.03      0.31 o
   2 -12   6        0.01       -0.05      0.14 o
   3 -12   6        0.94        1.00      0.17 o
   4 -12   6        1.80        0.77      0.27 o
   5 -12   6        2.98        2.32      0.23 o
  -1 -11   6        0.22        0.22      0.11 o
   0 -11   6        0.50        0.84      0.12 o
   1 -11   6        0.97        0.50      0.13 o
   2 -11   6        0.03        0.14      0.11 o
   3 -11   6        0.00        0.05      0.16 o
   4 -11   6        0.23        0.90      0.16 o
   5 -11   6        9.77        9.63      0.74 o
   6 -11   6        1.12        0.63      0.20 o
   7 -11   6        0.04        0.12      0.35 o
  -3 -10   6        0.23        0.33      0.13 o
  -2 -10   6        0.00       -0.02      0.13 o
  -1 -10   6        2.11        1.41      0.14 o
   0 -10   6        0.66        0.33      0.15 o
   1 -10   6        1.60        1.19      0.15 o
   2 -10   6       38.65       42.38      0.47 o
   3 -10   6        0.05       -0.01      0.15 o
   4 -10   6        0.93        0.63      0.18 o
   5 -10   6        0.06        0.19      0.28 o
   6 -10   6        0.76        0.87      0.24 o
   7 -10   6        0.10       -0.16      0.53 o
  -4  -9   6        1.07        0.60      0.10 o
  -3  -9   6        0.01       -0.08      0.16 o
  -2  -9   6        0.24        0.18      0.13 o
  -1  -9   6        0.26        0.66      0.14 o
   0  -9   6        8.40        8.37      0.28 o
   1  -9   6       17.29       17.27      0.40 o
   2  -9   6        4.27        4.11      0.26 o
   3  -9   6        0.43        0.49      0.18 o
   4  -9   6        2.62        2.09      0.36 o
   5  -9   6        3.55        4.79      0.40 o
   6  -9   6        9.49        8.37      0.83 o
   7  -9   6        0.03       -0.11      0.22 o
   8  -9   6        7.19        8.92      2.20 o
  -5  -8   6        4.14        4.13      0.13 o
  -4  -8   6        0.05       -0.01      0.13 o
  -3  -8   6        0.68        0.65      0.14 o
  -2  -8   6        5.19        4.67      0.22 o
  -1  -8   6       10.97        8.99      0.24 o
   0  -8   6        6.39        5.42      0.21 o
   1  -8   6        0.61        0.98      0.16 o
   2  -8   6        0.49        0.21      0.19 o
   3  -8   6        0.00        0.12      0.22 o
   4  -8   6        2.27        2.89      0.29 o
   5  -8   6        4.94        4.77      0.26 o
   6  -8   6        0.10        0.22      0.27 o
   7  -8   6       17.25       23.24      0.47 o
   8  -8   6        3.04        4.14      0.23 o
  -6  -7   6        2.09        1.72      0.12 o
  -5  -7   6        2.03        2.05      0.20 o
  -4  -7   6        0.00        0.04      0.23 o
  -3  -7   6        0.00        0.38      0.17 o
  -2  -7   6       12.42       12.86      0.27 o
  -1  -7   6        1.39        0.92      0.17 o
   0  -7   6       10.69       12.73      0.67 o
   1  -7   6        1.15        0.95      0.21 o
   2  -7   6        0.99        0.99      0.21 o
   3  -7   6        3.31        2.45      0.32 o
   4  -7   6        6.34        6.12      0.31 o
   5  -7   6        2.07        1.39      0.80 o
   6  -7   6        2.04        2.32      0.26 o
   7  -7   6        7.17        8.06      0.36 o
   8  -7   6        3.64        4.17      0.25 o
  -7  -6   6        3.08        2.63      0.13 o
  -6  -6   6        0.88        0.72      0.15 o
  -5  -6   6        0.04        0.00      0.22 o
  -4  -6   6        0.15        0.25      0.17 o
  -3  -6   6        3.27        2.24      0.21 o
  -2  -6   6        0.24        0.33      0.16 o
  -1  -6   6       60.86       66.90      1.50 o
   0  -6   6      138.85      122.29      1.90 o
   1  -6   6        7.50        5.79      0.64 o
   2  -6   6        9.28       12.90      0.87 o
   3  -6   6        1.07        1.20      0.24 o
   4  -6   6       25.16       21.15      0.64 o
   5  -6   6        4.70        5.25      0.80 o
   6  -6   6        2.90        4.16      0.41 o
   7  -6   6        0.31        0.30      0.41 o
   8  -6   6        0.53        0.26      0.19 o
  -8  -5   6        0.13        0.23      0.13 o
  -7  -5   6        0.06       -0.01      0.17 o
  -6  -5   6        0.65        1.18      0.32 o
  -5  -5   6       23.80       24.10      0.73 o
  -4  -5   6        4.06        2.96      0.23 o
  -3  -5   6       37.24       30.21      0.39 o
  -2  -5   6       26.75       26.82      1.03 o
  -1  -5   6       95.12       83.20      1.69 o
   0  -5   6        7.48        8.34      0.63 o
   1  -5   6      128.72      109.49      1.33 o
   2  -5   6       29.36       28.93      1.16 o
   3  -5   6        3.87        2.63      0.29 o
   4  -5   6       15.02       19.14      1.26 o
   5  -5   6        0.45        1.52      0.37 o
   6  -5   6       30.38       28.84      4.47 o
   7  -5   6        0.19        0.45      0.26 o
   8  -5   6        4.46        3.48      0.20 o
  -9  -4   6        1.05        1.16      0.11 o
  -8  -4   6        0.02        0.26      0.23 o
  -7  -4   6        5.99        6.16      0.27 o
  -6  -4   6       13.08       13.06      0.38 o
  -5  -4   6       33.27       35.87      0.69 o
  -4  -4   6        7.37        3.99      0.80 o
  -3  -4   6       22.58       26.64      1.03 o
  -2  -4   6       39.77       32.00      1.11 o
  -1  -4   6      116.44       93.77      1.73 o
   0  -4   6        0.03       -0.06      0.41 o
   1  -4   6       50.33       46.78      2.01 o
   2  -4   6       25.28       30.69      2.83 o
   3  -4   6       99.44       99.49     18.79 o
   4  -4   6      102.92      121.34      6.33 o
   5  -4   6       56.55       59.56      4.65 o
   6  -4   6       25.26       23.27      1.98 o
   7  -4   6       35.59       38.67      2.21 o
  -9  -3   6        2.33        3.56      0.18 o
  -8  -3   6       10.37        9.79      0.95 o
  -7  -3   6       15.98       16.26      1.08 o
  -6  -3   6        3.06        3.22      0.32 o
  -5  -3   6       95.42       85.73     14.25 o
  -4  -3   6        7.64       11.95      0.96 o
  -3  -3   6       63.59       46.25      1.28 o
  -2  -3   6        0.64        0.17      0.34 o
  -1  -3   6        2.25        3.94      0.93 o
   0  -3   6       22.95       16.93      0.71 o
   1  -3   6      195.41      240.19     35.26 o
   2  -3   6      103.03      119.93     23.26 o
   3  -3   6       19.43       20.22      3.53 o
   4  -3   6       26.80       29.99      1.15 o
   5  -3   6        0.72        0.29      0.24 o
   6  -3   6        7.29        7.73      0.35 o
   7  -3   6        0.26        0.07      0.16 o
 -10  -2   6        7.93       10.91      0.92 o
  -9  -2   6       12.47       12.22      0.42 o
  -8  -2   6        0.68        1.43      0.29 o
  -7  -2   6        1.10        0.26      0.16 o
  -6  -2   6        9.24       10.60      0.64 o
  -5  -2   6       12.79       13.23      1.22 o
  -4  -2   6       32.98       29.45      0.66 o
  -3  -2   6      239.62      185.57     16.73 o
  -2  -2   6       35.75       27.83      6.87 o
  -1  -2   6        0.17       -0.02      0.28 o
   0  -2   6       28.07       21.15      0.74 o
   1  -2   6      250.62      324.32     24.10 o
   2  -2   6       63.82       65.25      1.28 o
   3  -2   6      123.22      110.20      1.27 o
   4  -2   6       48.92       43.80      0.62 o
   5  -2   6       19.64       19.28      0.38 o
   6  -2   6       11.42       16.00      0.31 o
   7  -2   6        6.62        5.82      0.28 o
 -10  -1   6        0.05        0.38      0.31 o
  -9  -1   6        9.19        7.11      0.25 o
  -8  -1   6        1.37        0.65      0.14 o
  -7  -1   6       34.54       39.76      0.91 o
  -6  -1   6        8.40        7.79      0.57 o
  -5  -1   6       41.05       42.55      1.03 o
  -4  -1   6      180.48      144.64      8.79 o
  -3  -1   6       74.49       70.33      9.85 o
  -2  -1   6      169.03      111.64     35.05 o
  -1  -1   6      244.79      232.72     39.61 o
   0  -1   6       87.21       64.56      1.19 o
   1  -1   6       68.03       65.89      1.14 o
   2  -1   6       51.35       61.89      1.48 o
   3  -1   6       13.67       11.98      0.30 o
   4  -1   6        0.01       -0.07      0.23 o
   5  -1   6        3.97        5.96      0.40 o
   6  -1   6        6.03        7.15      0.36 o
   7  -1   6        3.34        4.26      0.64 o
 -11   0   6        2.15        3.14      0.27 o
 -10   0   6        2.65        2.20      0.18 o
  -9   0   6        0.65        0.47      0.14 o
  -8   0   6        0.00        0.11      0.14 o
  -7   0   6        0.18       -0.07      0.64 o
  -6   0   6       74.32       74.69      6.22 o
  -5   0   6       43.93       51.47      1.13 o
  -4   0   6        3.11        1.63      0.84 o
  -3   0   6       20.59       16.13      3.53 o
  -2   0   6        0.01        1.79      0.40 o
  -1   0   6      121.10      113.84     10.36 o
   0   0   6       73.62      110.58      6.30 o
   1   0   6        2.40        2.09      0.26 o
   2   0   6       16.25       17.29      0.76 o
   3   0   6        4.55        6.29      0.33 o
   4   0   6        3.80        4.71      0.41 o
   5   0   6        9.01        9.50      0.41 o
   6   0   6        0.96        0.84      0.24 o
 -11   1   6        0.08        0.15      0.12 o
 -10   1   6        5.04        4.52      0.21 o
  -9   1   6        8.84        6.35      0.37 o
  -8   1   6        1.41        0.34      0.14 o
  -7   1   6       14.91       15.68      1.06 o
  -6   1   6       16.57       11.18      0.83 o
  -5   1   6       57.84       59.35      4.92 o
  -4   1   6      201.13      150.24     31.58 o
  -3   1   6       98.22       65.73     26.45 o
  -2   1   6        0.59        1.91      0.69 o
  -1   1   6        2.03        4.02      0.70 o
   0   1   6       12.65        9.50      0.88 o
   1   1   6        2.57        6.78      0.49 o
   2   1   6       25.26       22.57      0.51 o
   3   1   6        0.01        0.08      0.20 o
   4   1   6        5.19        7.32      0.33 o
   5   1   6        0.11       -0.07      0.26 o
   6   1   6        0.04        0.18      0.23 o
 -12   2   6        1.74        1.25      0.24 o
 -11   2   6        0.01        0.13      0.13 o
 -10   2   6       12.51        9.73      0.41 o
  -9   2   6        6.87        5.74      0.29 o
  -8   2   6        0.74        0.75      0.28 o
  -7   2   6       63.96       64.49      1.80 o
  -6   2   6      116.22      100.63      1.89 o
  -5   2   6        0.23        0.25      0.29 o
  -4   2   6      203.73      111.70     41.46 o
  -3   2   6       41.17       33.44      1.08 o
  -2   2   6        0.08        1.61      0.47 o
  -1   2   6       92.19       95.07     10.06 o
   0   2   6       11.72       10.67      0.52 o
   1   2   6        0.20        0.54      0.22 o
   2   2   6       32.64       29.11      0.58 o
   3   2   6       31.13       20.55      0.47 o
   4   2   6        0.02        0.06      0.28 o
   5   2   6        1.30        0.93      0.16 o
 -12   3   6        0.16        0.14      0.14 o
 -11   3   6        1.59        1.30      0.19 o
 -10   3   6        0.57        0.51      0.13 o
  -9   3   6        7.93        6.86      0.37 o
  -8   3   6        0.16        0.47      0.23 o
  -7   3   6      112.27       94.19      2.06 o
  -6   3   6        5.00        5.45      0.62 o
  -5   3   6        1.22        2.05      0.34 o
  -4   3   6       16.21       10.33      0.74 o
  -3   3   6      174.23      129.85      2.11 o
  -2   3   6       12.17       10.42      0.95 o
  -1   3   6       58.47       69.68      3.17 o
   0   3   6       60.72       53.49      0.54 o
   1   3   6        0.17        0.15      0.21 o
   2   3   6       53.29       40.81      0.52 o
   3   3   6        0.01       -0.09      0.27 o
   4   3   6        6.92        6.92      0.38 o
 -12   4   6        4.36        4.53      0.76 o
 -11   4   6        8.28        7.81      0.43 o
 -10   4   6        0.95        0.95      0.24 o
  -9   4   6        5.25        5.97      0.28 o
  -8   4   6       29.70       42.07      1.96 o
  -7   4   6      227.16      215.19      2.74 o
  -6   4   6        5.16        3.54      0.86 o
  -5   4   6       36.50       34.20      1.26 o
  -4   4   6      139.22      122.83      2.07 o
  -3   4   6       57.88       68.42      1.66 o
  -2   4   6       48.50       36.32      1.20 o
  -1   4   6      119.96      108.83      1.69 o
   0   4   6        6.15        7.01      0.30 o
   1   4   6       26.57       23.18      0.71 o
   2   4   6        0.59        0.02      0.38 o
   3   4   6        4.49        5.10      0.37 o
   4   4   6        0.08        0.06      0.20 o
 -13   5   6        0.75        1.60      0.20 o
 -12   5   6        3.30        2.94      0.48 o
 -11   5   6        0.07       -0.02      0.20 o
 -10   5   6        0.72        0.48      0.20 o
  -9   5   6       24.20       20.47      0.54 o
  -8   5   6      614.22      561.82     42.19 o
  -7   5   6       18.05       13.89      1.87 o
  -6   5   6        2.04        6.88      0.88 o
  -5   5   6        9.72        6.66      0.77 o
  -3   5   6        1.08        0.62      0.49 o
  -2   5   6      412.00      390.21      2.19 o
  -1   5   6      107.06      111.37      0.65 o
   0   5   6       41.29       34.87      0.51 o
   1   5   6        0.60        0.48      0.37 o
   2   5   6        6.07        6.02      0.38 o
   3   5   6        2.02        2.55      0.26 o
 -13   6   6        0.41        0.57      0.12 o
 -12   6   6        3.10        3.41      0.18 o
 -11   6   6        0.05        0.08      0.20 o
 -10   6   6       16.87       16.30      0.55 o
  -9   6   6       85.09       81.64      4.89 o
  -8   6   6       24.50       24.64      1.46 o
  -7   6   6        0.20        0.47      0.18 o
  -6   6   6       24.66       20.85      0.94 o
  -5   6   6       15.34        8.06      0.24 o
  -4   6   6        6.93        7.09      0.26 o
  -3   6   6       22.25       17.27      0.53 o
  -2   6   6      142.47      140.14      0.86 o
  -1   6   6       71.19       58.65      0.85 o
   0   6   6       15.46       13.72      0.53 o
   1   6   6        0.00        0.11      0.23 o
   2   6   6        1.28        1.36      0.25 o
 -13   7   6        0.27        0.28      0.13 o
 -12   7   6       27.23       29.34      0.72 o
 -11   7   6        0.01        0.02      0.17 o
 -10   7   6       29.87       29.92      2.40 o
  -9   7   6        8.64        6.66      0.79 o
  -8   7   6        0.23        0.14      0.22 o
  -7   7   6        1.63        0.85      0.24 o
  -6   7   6       10.52       11.73      0.38 o
  -5   7   6        1.34        0.97      0.21 o
  -4   7   6        1.36        0.99      0.19 o
  -3   7   6       54.35       56.76      0.68 o
  -2   7   6        3.65        4.67      0.25 o
  -1   7   6       30.05       34.88      0.96 o
   0   7   6       39.37       44.48      1.17 o
   1   7   6        2.41        4.42      0.28 o
 -13   8   6        0.95        0.92      0.13 o
 -12   8   6        0.12       -0.02      0.12 o
 -11   8   6        9.19        8.53      0.65 o
 -10   8   6        4.94        5.80      0.29 o
  -9   8   6        6.90        5.96      0.76 o
  -8   8   6       34.17       28.92      1.58 o
  -7   8   6       38.12       23.97      0.49 o
  -6   8   6       71.38       58.76      0.69 o
  -5   8   6       24.79       20.88      0.43 o
  -4   8   6       77.34       77.95      0.75 o
  -3   8   6        2.50        2.06      0.23 o
  -2   8   6        5.99        6.05      0.45 o
  -1   8   6        0.41        0.31      0.31 o
   0   8   6        2.09        2.70      0.24 o
 -12   9   6        1.26        1.23      0.17 o
 -11   9   6       23.74       29.79      5.93 o
 -10   9   6        6.14        5.80      1.09 o
  -9   9   6        0.01        0.23      0.23 o
  -8   9   6        2.95        3.41      0.46 o
  -7   9   6        4.82        3.28      0.28 o
  -6   9   6        3.55        2.12      0.27 o
  -5   9   6        0.68        0.40      0.20 o
  -4   9   6        4.61        3.28      0.26 o
  -3   9   6        6.55        6.05      0.32 o
  -2   9   6        2.62        2.77      0.31 o
 -11  10   6        0.09        0.13      0.16 o
 -10  10   6        3.23        5.54      0.92 o
  -9  10   6        0.00       -0.01      0.21 o
  -8  10   6        1.30        1.47      0.44 o
  -7  10   6        0.00        0.48      0.22 o
  -6  10   6        0.66        0.33      0.21 o
  -5  10   6        0.22        0.64      0.24 o
  -4  10   6        0.02        0.08      0.18 o
 -10  11   6        0.02       -0.09      0.16 o
  -9  11   6        3.23        4.25      1.04 o
  -8  11   6        0.05       -0.10      0.17 o
  -7  11   6        5.62        6.95      1.85 o
  -6  11   6       28.78       25.81      0.40 o
   0 -11   7        4.14        4.06      0.12 o
   1 -11   7        4.33        4.46      0.18 o
   2 -11   7        0.39        0.45      0.13 o
   3 -11   7        0.00        0.13      0.13 o
   4 -11   7        4.38        5.54      0.28 o
   5 -11   7        1.37        1.76      0.19 o
   6 -11   7        0.02       -0.03      0.33 o
  -2 -10   7        0.00       -0.02      0.12 o
  -1 -10   7       10.22       11.02      0.46 o
   0 -10   7        7.12        8.16      0.21 o
   1 -10   7        4.76        5.08      0.17 o
   2 -10   7        3.21        3.40      0.19 o
   3 -10   7        0.55        0.35      0.15 o
   4 -10   7        0.03       -0.12      0.25 o
   5 -10   7        0.01        0.01      0.21 o
   6 -10   7        3.71        3.20      0.59 o
  -4  -9   7        1.00        1.11      0.10 o
  -3  -9   7        0.22        0.54      0.13 o
  -2  -9   7        0.33        0.51      0.13 o
  -1  -9   7        2.80        2.91      0.15 o
   0  -9   7        2.55        2.02      0.17 o
   1  -9   7        7.74        7.40      0.25 o
   2  -9   7        1.25        1.47      0.19 o
   3  -9   7        0.75        0.78      0.16 o
   4  -9   7        0.00       -0.13      0.26 o
   5  -9   7        9.62       10.78      0.40 o
   6  -9   7       16.57       20.38      0.36 o
   7  -9   7        0.19        0.06      0.13 o
  -5  -8   7        0.43        0.57      0.09 o
  -4  -8   7        0.58        1.01      0.15 o
  -3  -8   7        4.69        4.88      0.18 o
  -2  -8   7        6.85        8.18      0.25 o
  -1  -8   7        3.97        4.31      0.19 o
   0  -8   7        2.85        1.93      0.17 o
   1  -8   7       10.34       11.52      0.31 o
   2  -8   7        1.45        2.09      0.24 o
   3  -8   7        0.28        0.26      0.27 o
   4  -8   7        0.07       -0.19      0.19 o
   5  -8   7        5.92        8.37      0.37 o
   6  -8   7        1.22        1.01      0.25 o
   7  -8   7        1.75        2.11      0.21 o
  -6  -7   7        0.64        0.90      0.14 o
  -5  -7   7        5.57        7.24      0.50 o
  -4  -7   7        0.00        0.11      0.22 o
  -3  -7   7       14.41       14.95      0.31 o
  -2  -7   7       35.59       33.67      0.59 o
  -1  -7   7        2.80        1.78      0.16 o
   0  -7   7        0.25        0.23      0.20 o
   1  -7   7        2.80        3.23      0.32 o
   2  -7   7        0.01       -0.15      0.25 o
   3  -7   7        0.00        0.38      0.19 o
   4  -7   7        0.27        0.35      0.21 o
   5  -7   7        3.44        2.25      0.47 o
   6  -7   7        3.29        3.35      0.31 o
   7  -7   7        4.16        5.78      0.27 o
  -7  -6   7        4.32        4.96      0.17 o
  -6  -6   7        3.11        3.74      0.18 o
  -5  -6   7        3.47        4.30      0.32 o
  -4  -6   7        5.51        2.97      0.21 o
  -3  -6   7      113.87      114.25      1.78 o
  -2  -6   7        0.32        0.56      0.16 o
  -1  -6   7       14.62       12.02      0.62 o
   0  -6   7       54.00       45.67      2.69 o
   1  -6   7       55.22       50.40      0.64 o
   2  -6   7       18.59       13.10      3.25 o
   3  -6   7        1.83        1.67      0.27 o
   4  -6   7       18.61       13.91      0.96 o
   5  -6   7        3.27        2.54      0.35 o
   6  -6   7        3.59        3.04      1.26 o
   7  -6   7        1.34        1.16      0.60 o
  -8  -5   7        0.64        0.41      0.13 o
  -7  -5   7        0.04       -0.08      0.17 o
  -6  -5   7        3.97        4.66      0.27 o
  -5  -5   7       29.96       33.03      1.31 o
  -4  -5   7        2.68        3.76      0.22 o
  -3  -5   7        0.64        0.45      0.18 o
  -2  -5   7        4.57        2.61      0.23 o
  -1  -5   7        1.93        2.12      0.50 o
   0  -5   7        3.28        1.10      0.44 o
   1  -5   7        2.57        1.63      0.50 o
   2  -5   7       15.33       10.80      0.57 o
   3  -5   7      247.86      246.13     10.33 o
   4  -5   7       19.80       19.77      2.00 o
   5  -5   7        0.06        0.28      0.21 o
   6  -5   7        6.37        6.42      0.88 o
   7  -5   7        0.57        0.44      0.22 o
  -9  -4   7        2.19        1.42      0.12 o
  -8  -4   7        2.37        3.18      0.24 o
  -7  -4   7        3.61        3.18      0.24 o
  -6  -4   7        0.79        0.87      0.23 o
  -5  -4   7      113.12      112.84      2.85 o
  -4  -4   7       22.49       17.59      0.46 o
  -3  -4   7       77.33       45.76      1.40 o
  -2  -4   7        2.53        0.90      0.53 o
  -1  -4   7       22.18       14.98      0.85 o
   0  -4   7       20.06       17.30      0.80 o
   1  -4   7       18.28       17.22      6.31 o
   2  -4   7        9.67        8.36      0.31 o
   3  -4   7        1.14        1.10      0.27 o
   4  -4   7       18.31       21.02      0.89 o
   5  -4   7        6.62        8.88      0.97 o
   6  -4   7        3.88        3.71      0.25 o
   7  -4   7        0.21        0.06      0.18 o
  -9  -3   7        3.23        4.61      0.28 o
  -8  -3   7        0.06        0.87      0.29 o
  -7  -3   7        0.49        1.10      0.22 o
  -6  -3   7        8.62       10.39      0.34 o
  -5  -3   7      191.88      212.27      1.48 o
  -4  -3   7       30.19       22.23      1.86 o
  -3  -3   7        0.07        0.09      0.45 o
  -2  -3   7       39.25       44.40     16.03 o
  -1  -3   7       54.26       39.75     14.85 o
   0  -3   7       18.27       12.91      0.70 o
   1  -3   7      128.09      159.04     37.92 o
   2  -3   7      148.37      129.28      5.86 o
   3  -3   7      131.91      133.64      5.69 o
   4  -3   7       14.26       13.50      0.35 o
   5  -3   7       10.39       11.46      0.86 o
   6  -3   7        1.86        2.54      0.19 o
   7  -3   7        3.74        0.62      0.27 o
 -10  -2   7        2.20        2.37      0.13 o
  -9  -2   7        1.36        0.84      0.25 o
  -8  -2   7        1.28        1.68      0.21 o
  -7  -2   7        2.46        1.21      0.22 o
  -6  -2   7        6.31        3.93      0.23 o
  -5  -2   7       38.38       39.00      6.59 o
  -4  -2   7        0.63        0.98      0.66 o
  -3  -2   7      218.28      188.43     46.65 o
  -2  -2   7        0.11        0.10      0.36 o
  -1  -2   7        1.14        0.86      0.41 o
   0  -2   7        2.49        2.59      0.35 o
   1  -2   7       45.54       63.75      1.02 o
   2  -2   7        9.08        9.14      0.41 o
   3  -2   7        0.40        0.51      0.21 o
   4  -2   7       42.76       36.68      0.83 o
   5  -2   7       25.67       26.75      0.85 o
   6  -2   7       17.58       24.52      2.86 o
 -10  -1   7        0.03       -0.01      0.21 o
  -9  -1   7        0.94        0.72      0.18 o
  -8  -1   7        1.53        1.73      0.17 o
  -7  -1   7        0.82        1.06      0.19 o
  -6  -1   7       98.85      111.98     10.46 o
  -5  -1   7       16.40       12.04      0.66 o
  -4  -1   7        6.71        7.86      0.55 o
  -3  -1   7      189.11      141.94     40.20 o
  -2  -1   7       11.96       11.06      4.46 o
  -1  -1   7       26.15       22.10      6.78 o
   0  -1   7        6.85        6.84      0.46 o
   1  -1   7       18.86       24.74      0.72 o
   2  -1   7        7.14        5.32      0.26 o
   3  -1   7        7.95        6.31      0.28 o
   4  -1   7       14.63       11.56      0.31 o
   5  -1   7        2.06        2.80      0.32 o
   6  -1   7        3.11        6.27      0.93 o
 -11   0   7        1.78        1.54      0.35 o
 -10   0   7        9.90        9.35      0.31 o
  -9   0   7        7.45        6.70      0.19 o
  -8   0   7        9.75        9.00      0.22 o
  -7   0   7        1.34        1.57      0.21 o
  -6   0   7      134.38      129.69     16.47 o
  -5   0   7       13.84       10.08      1.33 o
  -4   0   7        0.29        0.67      0.34 o
  -3   0   7        4.00        5.42      2.34 o
  -2   0   7       12.29        9.31      2.67 o
  -1   0   7        4.55        3.56      0.50 o
   0   0   7      143.72      176.01     15.93 o
   1   0   7       30.65       29.07      1.72 o
   2   0   7        5.28        6.59      0.27 o
   3   0   7       32.99       29.88      0.44 o
   4   0   7        2.68        1.79      0.33 o
   5   0   7        0.06        0.02      0.19 o
 -11   1   7        6.85        5.88      0.19 o
 -10   1   7        0.11        0.22      0.14 o
  -9   1   7       14.47       12.66      0.41 o
  -8   1   7       34.98       31.34      0.61 o
  -7   1   7        4.88        7.74      0.79 o
  -6   1   7        6.14        8.32      0.57 o
  -5   1   7        1.03        0.03      0.35 o
  -4   1   7       97.35       71.75     18.71 o
  -3   1   7       20.02       16.19      6.90 o
  -2   1   7        0.12        0.39      0.34 o
  -1   1   7       11.94       10.73      2.25 o
   0   1   7      102.09      114.28      6.55 o
   1   1   7       17.50       14.32      0.42 o
   2   1   7        5.48        4.87      0.67 o
   3   1   7        4.70        3.32      0.70 o
   4   1   7        0.21        0.21      0.27 o
   5   1   7        0.05        0.00      0.15 o
 -12   2   7        0.01        0.06      0.23 o
 -11   2   7        2.43        1.39      0.17 o
 -10   2   7        0.61        1.19      0.14 o
  -9   2   7        0.60        0.06      0.16 o
  -8   2   7       32.88       33.66      0.67 o
  -7   2   7       54.15       37.49      1.67 o
  -6   2   7       16.12       15.35      1.98 o
  -5   2   7      128.25      105.61      5.80 o
  -4   2   7       31.99       15.76      9.38 o
  -3   2   7       84.09       78.56      1.81 o
  -2   2   7        0.39        1.36      2.14 o
  -1   2   7        3.30        2.04      1.01 o
   0   2   7       33.44       28.73      1.83 o
   1   2   7        0.45        0.62      0.29 o
   2   2   7       14.24       12.75      0.44 o
   3   2   7        0.00        0.07      0.22 o
   4   2   7        2.23        1.33      0.18 o
 -12   3   7        0.19        0.27      0.14 o
 -11   3   7        2.17        2.00      0.21 o
 -10   3   7        0.30        0.47      0.17 o
  -9   3   7        6.97        6.95      0.25 o
  -8   3   7      492.65      476.96      2.30 o
  -7   3   7        6.52        8.32      0.74 o
  -6   3   7        0.20        0.57      0.42 o
  -5   3   7        1.14       -0.69      0.69 o
  -4   3   7        0.65        1.10      0.65 o
  -3   3   7       24.77       22.68      1.99 o
  -2   3   7        0.44        0.75      0.95 o
  -1   3   7        0.01        0.13      0.30 o
   0   3   7        0.01        0.11      0.23 o
   1   3   7       20.43       20.58      0.59 o
   2   3   7        2.86        1.25      0.24 o
   3   3   7        0.42        0.00      0.18 o
 -12   4   7        0.24        0.26      0.16 o
 -11   4   7        4.01        4.27      0.24 o
 -10   4   7        0.28        0.02      0.17 o
  -9   4   7      245.25      250.48      9.07 o
  -8   4   7       73.09       66.81      1.26 o
  -7   4   7      376.23      397.32      2.32 o
  -6   4   7      131.62       91.66      2.07 o
  -5   4   7       68.72       53.49      1.57 o
  -4   4   7        8.29        7.05      0.88 o
  -3   4   7       59.85       48.25      0.61 o
  -2   4   7      183.92      205.59      2.48 o
  -1   4   7      142.59      130.49      4.29 o
   0   4   7        0.89        0.51      0.32 o
   1   4   7        7.24        5.76      0.47 o
   2   4   7        1.18        0.91      0.33 o
   3   4   7        0.01       -0.05      0.16 o
 -13   5   7        0.07        0.06      0.11 o
 -12   5   7        0.00        0.01      0.16 o
 -11   5   7        0.06       -0.03      0.16 o
 -10   5   7        8.30        7.84      0.31 o
  -9   5   7       85.51       86.78      1.20 o
  -8   5   7        2.35        4.92      0.89 o
  -7   5   7       43.08       48.60      8.69 o
  -6   5   7        3.82        2.43      0.21 o
  -5   5   7       29.87       23.95      1.51 o
  -4   5   7       71.75       70.64      2.35 o
  -3   5   7      437.34      428.89      1.72 o
  -2   5   7      224.01      198.40      1.35 o
  -1   5   7      246.45      234.00      1.43 o
   0   5   7        3.01        3.24      0.44 o
   1   5   7       64.39       64.45      0.81 o
   2   5   7        0.37        0.62      0.18 o
 -13   6   7        7.87        8.78      0.20 o
 -12   6   7        1.91        1.91      0.16 o
 -11   6   7       34.72       30.57      0.61 o
 -10   6   7       71.61       76.26      0.75 o
  -9   6   7        4.09        4.94      0.39 o
  -8   6   7       22.90       20.01      0.44 o
  -7   6   7        8.94        5.95      0.41 o
  -6   6   7       23.20       22.23      0.94 o
  -5   6   7        7.35        4.42      0.23 o
  -4   6   7        6.29        4.82      0.25 o
  -3   6   7       41.20       41.40      0.70 o
  -2   6   7       53.13       51.43      0.71 o
  -1   6   7        1.34        3.07      0.48 o
   0   6   7        1.63        2.63      0.27 o
   1   6   7       20.84       25.08      0.30 o
 -13   7   7        0.06       -0.11      0.12 o
 -12   7   7       26.41       25.23      0.35 o
 -11   7   7       16.51       14.69      0.97 o
 -10   7   7       37.18       37.76      3.26 o
  -9   7   7        0.00        0.25      0.23 o
  -8   7   7        0.63        0.24      0.23 o
  -7   7   7       16.86       10.89      0.36 o
  -6   7   7       33.16       28.01      0.63 o
  -5   7   7       49.54       44.15      0.84 o
  -4   7   7        0.51        0.88      0.19 o
  -3   7   7        1.34        0.70      0.23 o
  -2   7   7        0.02        0.17      0.44 o
  -1   7   7       15.87       16.01      0.34 o
   0   7   7        1.10        1.11      0.27 o
 -12   8   7       11.38       10.38      0.19 o
 -11   8   7       41.87       39.96      1.61 o
 -10   8   7        7.15        6.86      0.62 o
  -9   8   7        6.42        7.00      0.79 o
  -8   8   7        0.52        1.09      0.25 o
  -7   8   7        9.17        6.15      0.32 o
  -6   8   7       26.73       24.38      0.52 o
  -5   8   7       58.17       54.14      0.76 o
  -4   8   7        5.04        5.58      0.29 o
  -3   8   7        0.25        0.31      0.37 o
  -2   8   7        1.07        0.98      0.34 o
  -1   8   7        0.32        0.45      0.22 o
 -12   9   7        0.00        0.05      0.16 o
 -11   9   7       29.31       42.79      9.16 o
 -10   9   7        0.89        0.94      0.21 o
  -9   9   7        1.45        1.13      0.35 o
  -8   9   7       12.63       10.08      1.15 o
  -7   9   7        0.90        0.56      0.23 o
  -6   9   7        5.46        5.52      0.52 o
  -5   9   7       55.19       56.10      1.36 o
  -4   9   7        5.01        4.38      0.26 o
  -3   9   7        1.50        1.39      0.29 o
 -11  10   7       33.24       40.69      9.29 o
 -10  10   7        0.37        0.55      0.18 o
  -9  10   7        0.01        0.21      0.19 o
  -8  10   7       11.48       10.85      2.45 o
  -7  10   7        5.65        5.61      1.21 o
  -6  10   7        0.78        0.28      0.17 o
  -5  10   7        6.29        5.56      0.21 o
  -9  11   7        0.25        0.25      0.15 o
  -8  11   7        0.93        0.87      0.17 o
   1 -11   8        1.93        1.93      0.18 o
   3 -11   8        0.23        0.35      0.40 o
   4 -11   8        1.61        2.11      0.35 o
  -2 -10   8        2.92        3.39      0.14 o
  -1 -10   8        5.58        5.93      0.19 o
   0 -10   8        4.11        4.93      0.22 o
   1 -10   8        0.03        0.02      0.16 o
   2 -10   8        0.13        0.14      0.13 o
   3 -10   8        0.34        0.29      0.17 o
   4 -10   8        0.02        0.28      0.19 o
   5 -10   8        0.05       -0.13      0.44 o
  -4  -9   8        0.37        0.51      0.14 o
  -3  -9   8        2.18        1.53      0.13 o
  -2  -9   8        5.86        7.04      0.37 o
  -1  -9   8        3.83        4.41      0.21 o
   0  -9   8        0.50        0.49      0.19 o
   1  -9   8        0.71        0.61      0.16 o
   2  -9   8        0.34        0.18      0.15 o
   3  -9   8        0.59        0.84      0.20 o
   4  -9   8        5.78        5.38      0.31 o
   5  -9   8        0.23        0.22      0.55 o
   6  -9   8        3.48        1.74      0.46 o
  -5  -8   8        0.01        0.21      0.12 o
  -4  -8   8        1.55        2.94      0.16 o
  -3  -8   8        2.65        2.52      0.24 o
  -2  -8   8        4.89        5.77      0.32 o
  -1  -8   8        2.26        2.88      0.19 o
   0  -8   8        0.38        0.05      0.18 o
   1  -8   8        0.18        0.10      0.16 o
   2  -8   8        0.01        0.20      0.16 o
   3  -8   8        5.96        4.14      0.81 o
   4  -8   8       19.98       22.51      0.46 o
   5  -8   8        4.96        7.11      0.30 o
   6  -8   8        0.25        0.22      0.18 o
  -6  -7   8        1.17        1.19      0.14 o
  -5  -7   8        1.73        3.92      0.17 o
  -4  -7   8        0.05        0.53      0.23 o
  -3  -7   8        3.45        1.92      0.20 o
  -2  -7   8        9.70        9.80      0.36 o
  -1  -7   8        0.74        0.88      0.23 o
   0  -7   8       12.45        8.13      0.42 o
   1  -7   8       14.03       15.03      0.98 o
   2  -7   8        5.98        4.09      0.45 o
   3  -7   8       20.26       10.52      0.90 o
   4  -7   8       21.20       26.94      9.40 o
   5  -7   8        5.65        8.50      2.79 o
   6  -7   8        0.29       -0.01      0.21 o
  -7  -6   8        1.49        1.80      0.14 o
  -6  -6   8        0.64        0.46      0.17 o
  -5  -6   8        8.01        7.25      0.30 o
  -4  -6   8       16.65       17.43      0.42 o
  -3  -6   8       10.41       15.89      0.38 o
  -2  -6   8       33.43       33.31      0.70 o
  -1  -6   8        6.18        9.23      0.29 o
   0  -6   8        5.54        5.63      0.48 o
   1  -6   8        7.47        4.90      0.92 o
   2  -6   8        0.09       -0.01      0.22 o
   3  -6   8       26.40       15.07      2.12 o
   4  -6   8        5.60        3.47      0.67 o
   5  -6   8        0.45        0.07      0.23 o
   6  -6   8        0.00        0.11      0.18 o
  -8  -5   8        0.37        0.52      0.11 o
  -7  -5   8        0.78        0.97      0.18 o
  -6  -5   8       17.49       21.57      0.92 o
  -5  -5   8        3.57        3.76      0.27 o
  -4  -5   8        0.03       -0.04      0.23 o
  -3  -5   8        0.23        1.50      0.19 o
  -2  -5   8       65.48       67.37      0.84 o
  -1  -5   8        0.04        0.80      0.20 o
   0  -5   8       53.67       48.65      7.65 o
   1  -5   8       19.19       29.79      2.92 o
   2  -5   8       18.69        9.89      0.52 o
   3  -5   8       18.41       11.78      0.96 o
   4  -5   8        6.08        4.91      0.40 o
   5  -5   8        0.02       -0.17      0.45 o
   6  -5   8        0.99        0.53      0.44 o
  -9  -4   8        4.24        5.43      0.14 o
  -8  -4   8        0.32        0.15      0.14 o
  -7  -4   8        0.68        1.25      0.28 o
  -6  -4   8        7.95        7.12      0.54 o
  -5  -4   8       11.11       15.79      0.42 o
  -4  -4   8        0.43        0.23      0.22 o
  -3  -4   8       38.83       33.92      1.93 o
  -2  -4   8       14.21        7.13      0.55 o
  -1  -4   8        3.10        4.26      2.85 o
   0  -4   8      102.26       61.25      0.89 o
   1  -4   8      120.57       82.90      2.00 o
   2  -4   8       21.44       15.33      1.12 o
   3  -4   8       56.17       55.00      2.95 o
   4  -4   8       43.61       45.72      2.60 o
   5  -4   8        7.85        8.56      0.83 o
   6  -4   8        8.29       11.26      5.33 o
  -9  -3   8        2.30        2.45      0.23 o
  -8  -3   8        0.04        0.52      0.18 o
  -7  -3   8       10.19       12.63      0.34 o
  -6  -3   8       17.67       19.42      0.59 o
  -5  -3   8        7.05        8.35      0.25 o
  -4  -3   8       58.20       68.89      0.66 o
  -3  -3   8        1.21        0.50      0.49 o
  -2  -3   8        0.19        0.12      0.46 o
  -1  -3   8       14.29        5.00      0.53 o
   0  -3   8        0.68        0.78      0.24 o
   1  -3   8      199.73      194.62      8.94 o
   2  -3   8        5.14        3.11      0.23 o
   3  -3   8       12.07       11.41      0.90 o
   4  -3   8        0.03        0.00      0.21 o
   5  -3   8       11.50       14.69      1.00 o
   6  -3   8        5.45        0.82      0.32 o
 -10  -2   8        1.00        1.17      0.12 o
  -9  -2   8        1.39        2.01      0.18 o
  -8  -2   8        0.00        0.04      0.15 o
  -7  -2   8        3.07        2.19      0.20 o
  -6  -2   8        1.24        1.26      0.19 o
  -5  -2   8       27.52       24.21      0.36 o
  -4  -2   8       21.49       15.82      3.46 o
  -3  -2   8       24.70       21.13      7.69 o
  -2  -2   8        0.29        0.50      0.38 o
  -1  -2   8       10.41        4.46      0.50 o
   0  -2   8       38.88       35.21      1.03 o
   1  -2   8       88.53       86.71      3.26 o
   2  -2   8        0.11        0.40      0.21 o
   3  -2   8        1.91        1.61      0.24 o
   4  -2   8        1.17        1.45      0.23 o
   5  -2   8        5.08        6.87      0.25 o
 -10  -1   8        0.02       -0.05      0.14 o
  -9  -1   8        0.50        0.24      0.22 o
  -8  -1   8        2.27        2.10      0.20 o
  -7  -1   8       44.35       50.20      0.63 o
  -6  -1   8        4.01        4.44      0.30 o
  -5  -1   8        0.03        0.17      0.47 o
  -4  -1   8        0.18       -0.20      0.59 o
  -3  -1   8       23.47       25.28     10.93 o
  -2  -1   8        2.86        1.53      0.77 o
  -1  -1   8        5.30        3.01      0.30 o
   0  -1   8        6.82        5.59      0.50 o
   1  -1   8      104.12      111.19      9.65 o
   2  -1   8        3.55        3.08      0.23 o
   3  -1   8        0.08        0.21      0.22 o
   4  -1   8        1.45        1.07      0.21 o
   5  -1   8        0.65        1.16      0.30 o
 -10   0   8        3.70        3.31      0.15 o
  -9   0   8        3.67        3.03      0.16 o
  -8   0   8       41.71       41.71      0.59 o
  -7   0   8       68.10       72.63      0.73 o
  -6   0   8       49.81       53.46      1.86 o
  -5   0   8        3.57        3.44      0.46 o
  -4   0   8        0.21        0.17      0.51 o
  -3   0   8       19.61       14.42      7.38 o
  -2   0   8       20.39       14.21      6.26 o
  -1   0   8       49.35       35.87      1.10 o
   0   0   8       28.49       23.07      1.68 o
   1   0   8        4.60        5.02      0.23 o
   2   0   8        0.49        0.48      0.20 o
   3   0   8        0.01       -0.15      0.24 o
   4   0   8        0.97        2.01      0.32 o
 -11   1   8        0.17        0.33      0.14 o
 -10   1   8        0.09        0.11      0.12 o
  -9   1   8        2.88        2.93      0.21 o
  -8   1   8       60.11       48.87      0.52 o
  -7   1   8      171.54      173.90      6.51 o
  -6   1   8        0.64        0.32      0.26 o
  -5   1   8        3.80        3.37      0.61 o
  -4   1   8       18.47       14.80      6.75 o
  -3   1   8       16.38       10.07      4.68 o
  -2   1   8      144.96      167.20     11.12 o
  -1   1   8       24.44       31.06      1.21 o
   0   1   8        7.79        6.87      0.34 o
   1   1   8        5.80        4.89      0.21 o
   2   1   8        9.06        6.98      0.33 o
   3   1   8        9.90        9.61      1.37 o
   4   1   8        0.03        0.05      0.15 o
 -12   2   8        0.60        0.55      0.12 o
 -11   2   8        0.22       -0.04      0.19 o
 -10   2   8        3.21        3.29      0.20 o
  -9   2   8       23.61       24.20      2.48 o
  -8   2   8      104.44      112.39      1.22 o
  -7   2   8       13.55        9.04      0.40 o
  -6   2   8       12.51       14.14      0.44 o
  -5   2   8        0.84        0.61      0.44 o
  -4   2   8        3.51        1.03      0.80 o
  -3   2   8        0.47       -0.94      0.94 o
  -2   2   8      219.21      247.91      1.76 o
  -1   2   8      222.89      219.80      8.00 o
   0   2   8       15.02       12.88      0.39 o
   1   2   8        1.02        1.36      0.20 o
   2   2   8        0.49        0.65      0.25 o
   3   2   8        2.30        2.60      0.66 o
 -12   3   8        0.01        0.07      0.14 o
 -11   3   8       11.26       14.53      0.83 o
 -10   3   8       17.50       14.11      0.44 o
  -9   3   8       18.22       21.57      0.45 o
  -8   3   8      161.06      170.02      4.15 o
  -7   3   8      251.94      289.00     13.19 o
  -6   3   8       66.41       58.42      0.92 o
  -5   3   8       48.14       40.63      1.38 o
  -4   3   8       39.73       42.89      1.06 o
  -3   3   8        5.60        9.35      0.39 o
  -2   3   8      707.00      676.70      1.97 o
  -1   3   8        0.05        0.08      0.19 o
   0   3   8        5.16        3.91      0.22 o
   1   3   8        1.61        1.65      0.24 o
   2   3   8        5.23        6.73      0.42 o
   3   3   8        1.05        0.61      0.21 o
 -12   4   8        0.01        0.14      0.15 o
 -11   4   8        6.20        5.51      0.25 o
 -10   4   8       26.98       28.70      0.58 o
  -9   4   8       56.74       58.16      1.93 o
  -8   4   8        8.04        7.15      0.52 o
  -7   4   8       21.55       19.53      2.30 o
  -6   4   8       11.44        8.98      0.51 o
  -5   4   8      145.65      128.03      4.90 o
  -4   4   8       16.23       19.54      0.48 o
  -3   4   8        0.18        0.86      0.24 o
  -2   4   8       55.72       50.46      1.23 o
  -1   4   8        0.42        0.72      0.24 o
   0   4   8       67.14       69.10      0.97 o
   1   4   8        1.21        1.30      0.35 o
   2   4   8        2.16        2.13      0.19 o
 -12   5   8        8.88       11.07      2.53 o
 -11   5   8        1.06        1.13      0.17 o
 -10   5   8       52.12       57.50      1.86 o
  -9   5   8        6.71        7.44      0.37 o
  -8   5   8       13.85       13.26      0.65 o
  -7   5   8       54.92       51.00      1.76 o
  -6   5   8       42.61       31.36      2.27 o
  -5   5   8       57.01       46.09      0.66 o
  -4   5   8      121.66      121.01      4.88 o
  -3   5   8        0.64        0.75      0.22 o
  -2   5   8       24.96       29.48      1.05 o
  -1   5   8        1.55        2.80      0.28 o
   0   5   8        2.46        2.03      0.27 o
   1   5   8        3.08        4.93      0.24 o
 -12   6   8        1.37        1.13      0.15 o
 -11   6   8        0.61        0.54      0.18 o
 -10   6   8       20.66       18.74      0.49 o
  -9   6   8        0.01        0.07      0.18 o
  -8   6   8        3.90        3.70      0.27 o
  -7   6   8        2.24        2.55      0.26 o
  -6   6   8       24.48       20.40      0.47 o
  -5   6   8        0.05        0.14      0.18 o
  -4   6   8       61.45       62.37      1.93 o
  -3   6   8       18.09       18.37      0.43 o
  -2   6   8        9.37        9.38      0.36 o
  -1   6   8        0.23        0.37      0.25 o
   0   6   8       54.54       65.79      1.11 o
 -12   7   8        3.16        2.91      0.16 o
 -11   7   8        0.14        0.16      0.17 o
 -10   7   8       13.90       12.62      0.33 o
  -9   7   8        1.10        1.46      0.31 o
  -8   7   8        2.46        2.94      0.27 o
  -7   7   8       38.70       32.74      0.53 o
  -6   7   8       26.14       23.05      0.45 o
  -5   7   8       13.51       12.76      0.31 o
  -4   7   8       26.86       25.44      0.77 o
  -3   7   8       12.54       11.69      0.67 o
  -2   7   8        2.04        2.07      0.30 o
  -1   7   8        3.72        2.70      0.29 o
 -12   8   8        5.27        3.87      0.39 o
 -11   8   8        2.57        2.20      0.17 o
 -10   8   8        9.51        8.23      0.34 o
  -9   8   8        4.86        5.38      0.67 o
  -8   8   8        0.27        0.54      0.23 o
  -7   8   8        1.39        1.00      0.23 o
  -6   8   8        2.92        3.44      0.22 o
  -5   8   8        5.64        6.44      0.23 o
  -4   8   8       21.47       25.58      3.36 o
  -3   8   8        2.62        2.90      0.34 o
  -2   8   8        0.01       -0.21      0.21 o
 -11   9   8        8.52       14.84      3.09 o
 -10   9   8        0.09        0.45      0.19 o
  -9   9   8        4.54        3.99      0.19 o
  -8   9   8        2.61        3.13      0.61 o
  -7   9   8        6.36        7.85      1.46 o
  -6   9   8       11.16       12.54      2.60 o
  -5   9   8       13.89       25.45      0.49 o
 -10  10   8        0.69        1.04      0.24 o
  -9  10   8        0.14        0.07      0.16 o
  -8  10   8        0.11       -0.11      0.18 o
  -7  10   8       16.63       16.19      4.64 o
  -1 -10   9        0.09       -0.10      0.19 o
   0 -10   9        1.48        2.19      0.25 o
   1 -10   9        0.12        0.10      0.23 o
   2 -10   9        0.85        1.28      0.20 o
   3 -10   9        0.54        0.07      0.37 o
  -3  -9   9        3.13        2.48      0.64 o
  -2  -9   9        1.60        1.50      0.16 o
  -1  -9   9        0.14        0.18      0.30 o
   0  -9   9        0.35        0.21      0.31 o
   1  -9   9        0.46        0.70      0.32 o
   2  -9   9        0.00        0.10      0.26 o
   3  -9   9        0.54        0.21      0.24 o
   4  -9   9        3.51        3.24      0.30 o
  -5  -8   9        0.03        0.09      0.12 o
  -4  -8   9        2.94        2.03      0.13 o
  -3  -8   9       12.82       16.58      0.85 o
  -2  -8   9        0.94        1.20      0.19 o
  -1  -8   9        1.96        1.97      0.23 o
   0  -8   9        0.31        0.01      0.26 o
   1  -8   9        0.79        0.78      0.21 o
   2  -8   9        0.00        0.33      0.38 o
   3  -8   9        0.66        0.55      0.35 o
   4  -8   9        2.83        2.65      0.80 o
   5  -8   9        0.04       -0.02      0.14 o
  -6  -7   9        3.78        4.08      0.20 o
  -5  -7   9        0.26        0.44      0.24 o
  -4  -7   9        8.08       14.14      0.32 o
  -3  -7   9        1.34        2.30      0.25 o
  -2  -7   9        0.30        0.86      0.40 o
  -1  -7   9        1.27        2.73      0.28 o
   0  -7   9        0.41        0.26      0.20 o
   1  -7   9        7.72        8.33      0.56 o
   2  -7   9        3.63        5.20      0.88 o
   3  -7   9       11.45       12.48      3.31 o
   4  -7   9        1.64        1.62      0.64 o
   5  -7   9        1.11        1.28      0.59 o
  -7  -6   9        2.89        5.20      0.14 o
  -6  -6   9        1.68        1.03      0.23 o
  -5  -6   9        6.20        9.67      0.30 o
  -4  -6   9       17.83       18.15      0.70 o
  -3  -6   9       18.98       15.89      0.75 o
  -2  -6   9        0.03        0.97      0.40 o
  -1  -6   9       18.03       20.29      0.49 o
   0  -6   9        5.13        4.13      0.44 o
   1  -6   9       26.98       13.49      0.58 o
   2  -6   9       23.34       11.01      0.51 o
   3  -6   9        1.93        2.27      0.68 o
   4  -6   9        5.54        4.52      1.61 o
   5  -6   9        0.43        1.10      0.31 o
  -8  -5   9        1.12        1.37      0.15 o
  -7  -5   9        0.01        0.10      0.15 o
  -6  -5   9        7.32        8.48      0.39 o
  -5  -5   9        1.49        0.80      0.21 o
  -4  -5   9       39.98       37.38      1.59 o
  -3  -5   9        0.38       -0.07      0.33 o
  -2  -5   9        4.59        5.62      1.21 o
  -1  -5   9       30.40       15.30      0.75 o
   0  -5   9        2.32        2.50      0.46 o
   1  -5   9        8.27        3.55      0.45 o
   2  -5   9       10.00        7.85      0.59 o
   3  -5   9       20.94       14.17      4.16 o
   4  -5   9        0.08        0.54      0.27 o
   5  -5   9        1.17        0.76      0.76 o
  -8  -4   9        0.41        0.34      0.14 o
  -7  -4   9        0.14        0.10      0.24 o
  -6  -4   9       16.74       15.81      0.98 o
  -5  -4   9        6.22       11.50      0.24 o
  -4  -4   9       27.65       27.55      0.64 o
  -3  -4   9        6.57        6.77      1.03 o
  -2  -4   9        5.94        3.27      0.49 o
  -1  -4   9        6.08        2.51      0.32 o
   0  -4   9       10.85        6.39      0.51 o
   1  -4   9        4.48        3.01      0.90 o
   2  -4   9       44.76       22.62      4.17 o
   3  -4   9       11.87       12.13      2.75 o
   4  -4   9       14.41       12.51      4.72 o
   5  -4   9        2.26        1.66      0.81 o
  -9  -3   9        0.54        0.50      0.13 o
  -8  -3   9        0.15        0.08      0.16 o
  -7  -3   9        0.91        0.46      0.19 o
  -6  -3   9       39.88       54.81      1.36 o
  -5  -3   9        0.90        0.60      0.18 o
  -4  -3   9        7.49        6.69      0.85 o
  -3  -3   9        8.42        6.28      0.51 o
  -2  -3   9       28.83       13.96      1.54 o
  -1  -3   9        4.12        1.75      0.30 o
   0  -3   9        1.55        0.52      0.28 o
   1  -3   9       11.74       10.33      0.63 o
   2  -3   9       28.99       27.21      1.62 o
   3  -3   9        1.02        0.64      0.60 o
   4  -3   9        0.23       -0.17      0.33 o
   5  -3   9        1.95        0.48      0.34 o
 -10  -2   9        0.34        0.32      0.12 o
  -9  -2   9        1.11        1.76      0.17 o
  -8  -2   9        0.13        0.15      0.15 o
  -7  -2   9       19.63       22.87      1.12 o
  -6  -2   9       30.96       28.67      0.47 o
  -5  -2   9        1.43        1.09      0.24 o
  -4  -2   9        9.94        8.74      0.95 o
  -3  -2   9        0.32        0.14      0.43 o
  -2  -2   9        7.54        3.64      0.60 o
  -1  -2   9       13.15        7.52      0.61 o
   0  -2   9       15.98       18.21      2.21 o
   1  -2   9        1.17        0.91      0.21 o
   2  -2   9        0.02        0.01      0.23 o
   3  -2   9        7.92        7.65      0.27 o
   4  -2   9        2.88        3.31      1.16 o
 -10  -1   9        6.21        6.81      0.77 o
  -9  -1   9        3.56        3.71      0.18 o
  -8  -1   9        0.01        0.07      0.21 o
  -7  -1   9       27.26       27.40      0.50 o
  -6  -1   9        9.61       12.68      0.38 o
  -5  -1   9       12.29       14.65      0.37 o
  -4  -1   9        0.01       -0.29      0.42 o
  -3  -1   9        6.65        2.05      0.42 o
  -2  -1   9        0.03        0.02      0.25 o
  -1  -1   9       69.81       48.36      7.01 o
   0  -1   9       30.28       29.51      0.70 o
   1  -1   9        0.19        0.19      0.19 o
   2  -1   9        1.92        3.05      0.24 o
   3  -1   9        0.66        0.36      0.16 o
   4  -1   9        0.80       -0.14      0.32 o
 -11   0   9        0.06        0.23      0.17 o
 -10   0   9        6.35        7.19      0.37 o
  -9   0   9        0.10       -0.01      0.15 o
  -8   0   9        5.62        5.98      0.24 o
  -7   0   9        0.76        1.01      0.24 o
  -6   0   9        0.08        0.30      0.23 o
  -5   0   9        2.89        2.65      0.47 o
  -4   0   9        4.15        2.03      0.41 o
  -3   0   9        7.38        3.33      0.64 o
  -2   0   9        3.76        2.90      0.45 o
  -1   0   9      121.35      112.43      7.47 o
   0   0   9       60.52       57.52      4.57 o
   1   0   9        5.53        5.21      0.25 o
   2   0   9        2.39        1.40      0.19 o
   3   0   9        0.12        0.20      0.30 o
 -11   1   9        0.10        0.02      0.13 o
 -10   1   9        9.87       10.87      0.33 o
  -9   1   9        6.91        4.83      0.23 o
  -8   1   9       99.52       89.17      1.01 o
  -7   1   9        1.18        3.47      0.25 o
  -6   1   9       15.06       14.02      0.70 o
  -5   1   9        2.99        3.09      0.27 o
  -4   1   9       11.10       13.34      0.40 o
  -3   1   9       23.96       27.95      0.77 o
  -2   1   9        8.74        8.47      0.59 o
  -1   1   9       12.88       15.86      1.74 o
   0   1   9        2.97        2.35      0.30 o
   1   1   9        0.00        0.05      0.24 o
   2   1   9        2.46        4.06      0.47 o
   3   1   9        0.00        0.35      0.26 o
 -12   2   9        0.02        0.22      0.20 o
 -11   2   9        4.88        3.28      0.46 o
 -10   2   9       13.74       18.48      0.39 o
  -9   2   9       68.37       75.85      0.73 o
  -8   2   9        1.88        1.36      0.29 o
  -7   2   9       98.76      120.58      6.64 o
  -6   2   9       93.72       89.21      1.03 o
  -5   2   9        2.88        2.37      0.28 o
  -4   2   9       26.73       27.21      0.53 o
  -3   2   9        0.17        0.02      0.54 o
  -2   2   9       21.22       22.58      0.58 o
  -1   2   9        2.55        1.54      0.36 o
   0   2   9       15.58       13.81      0.34 o
   1   2   9        1.51        0.92      0.24 o
   2   2   9        0.70        0.64      0.32 o
 -12   3   9       11.31       14.25      3.66 o
 -11   3   9        9.80       15.35      0.32 o
 -10   3   9        0.98        2.03      0.19 o
  -9   3   9       36.37       34.80      0.84 o
  -8   3   9       27.73       27.40      2.34 o
  -7   3   9       11.75       14.90      1.49 o
  -6   3   9        4.47        5.74      0.45 o
  -5   3   9       63.95       66.44      2.34 o
  -4   3   9      109.74      115.09      3.22 o
  -3   3   9       97.47      103.98      1.80 o
  -2   3   9       16.97       13.53      0.36 o
  -1   3   9       73.89       75.54      1.27 o
   0   3   9        6.56        6.79      0.31 o
   1   3   9        0.17        0.25      0.23 o
   2   3   9       19.90       28.93      0.39 o
 -12   4   9        0.14        0.39      0.19 o
 -11   4   9        0.08       -0.05      0.13 o
 -10   4   9       16.43       18.27      0.39 o
  -9   4   9        7.52        9.89      0.35 o
  -8   4   9       76.52       93.82      0.83 o
  -7   4   9        0.08        0.63      0.25 o
  -6   4   9      157.09      142.29      1.48 o
  -5   4   9       83.50       73.67      1.73 o
  -4   4   9        3.51        3.97      0.43 o
  -3   4   9       20.40       20.48      0.42 o
  -2   4   9        9.93        8.47      0.39 o
  -1   4   9        3.31        4.45      0.33 o
   0   4   9        8.28        8.82      0.36 o
   1   4   9        9.15       12.34      0.32 o
 -12   5   9       12.13       12.80      0.44 o
 -11   5   9        0.97        1.48      0.26 o
 -10   5   9        0.04        0.24      0.17 o
  -9   5   9       41.44       47.34      2.35 o
  -8   5   9        0.13        0.02      0.19 o
  -7   5   9        6.93        6.07      0.29 o
  -6   5   9        7.44        6.75      0.38 o
  -5   5   9        9.55        8.89      0.39 o
  -4   5   9      145.44      146.47      1.93 o
  -3   5   9       23.72       23.88      0.44 o
  -2   5   9       20.53       22.83      0.67 o
  -1   5   9       20.82       20.36      1.25 o
   0   5   9        2.26        2.16      0.22 o
 -12   6   9        5.27        4.41      0.24 o
 -11   6   9        0.18        0.15      0.16 o
 -10   6   9        1.12        0.57      0.19 o
  -9   6   9       10.77       12.67      2.02 o
  -8   6   9        0.21        0.01      0.19 o
  -7   6   9       23.47       21.20      0.42 o
  -6   6   9       21.21       19.98      0.66 o
  -5   6   9        0.34        0.15      0.26 o
  -4   6   9        4.47        5.06      0.38 o
  -3   6   9        4.40        3.79      0.23 o
  -2   6   9        4.61        4.79      0.28 o
  -1   6   9        0.25        0.24      0.25 o
 -12   7   9        4.42        3.23      0.14 o
 -11   7   9        0.01        0.02      0.15 o
 -10   7   9        0.01       -0.02      0.16 o
  -9   7   9        1.21        2.32      0.59 o
  -8   7   9        0.21        0.02      0.22 o
  -7   7   9        0.25        0.12      0.21 o
  -6   7   9       26.19       24.52      0.47 o
  -5   7   9        0.04        0.22      0.24 o
  -4   7   9       19.83       23.81      0.84 o
  -3   7   9        1.48        1.35      0.33 o
  -2   7   9        0.33        0.34      0.21 o
 -12   8   9       18.39       16.33      0.27 o
 -11   8   9        6.89        6.63      0.29 o
 -10   8   9        5.21        5.83      0.21 o
  -9   8   9        3.58        3.64      0.80 o
  -8   8   9        4.03        4.24      0.90 o
  -7   8   9        0.89        0.75      0.20 o
  -6   8   9       20.04       22.24      0.59 o
  -5   8   9        0.75        1.21      0.30 o
 -11   9   9        1.25        1.54      0.16 o
 -10   9   9        0.10        0.27      0.21 o
  -9   9   9       13.41       14.26      3.46 o
  -8   9   9        0.15        0.04      0.17 o
  -7   9   9        1.96        3.18      0.32 o
  -2  -9  10        0.11        0.14      0.20 o
  -1  -9  10        1.13        2.65      0.32 o
   0  -9  10        0.17        0.09      0.25 o
   1  -9  10        0.02        0.23      0.25 o
   2  -9  10        1.21        0.92      0.19 o
  -4  -8  10        0.36        0.48      0.09 o
  -3  -8  10        0.20        0.52      0.14 o
  -2  -8  10        3.78        6.13      0.38 o
  -1  -8  10        0.04        0.06      0.31 o
   0  -8  10        4.08        4.60      0.39 o
   1  -8  10        0.10        0.14      0.25 o
   2  -8  10        0.39        0.34      0.24 o
   3  -8  10        2.17        2.25      0.23 o
  -5  -7  10        0.12        0.19      0.10 o
  -4  -7  10        0.00       -0.16      0.27 o
  -3  -7  10        0.08        0.94      0.21 o
  -2  -7  10        1.88        3.33      0.41 o
  -1  -7  10        3.35        2.30      0.42 o
   0  -7  10        6.40        8.20      2.01 o
   1  -7  10        8.07        9.80      0.47 o
   2  -7  10        1.86        2.77      0.48 o
   3  -7  10        1.30        1.22      0.26 o
   4  -7  10        0.35        0.95      0.17 o
  -6  -6  10        0.29        1.02      0.18 o
  -5  -6  10        0.04       -0.07      0.25 o
  -4  -6  10        2.84        3.46      0.25 o
  -3  -6  10       12.33       15.61      0.59 o
  -2  -6  10        5.94        3.24      0.37 o
  -1  -6  10        5.31        7.50      0.52 o
   0  -6  10        6.32        5.33      0.43 o
   1  -6  10        2.67        1.68      0.43 o
   2  -6  10        3.94        2.99      0.67 o
   3  -6  10        0.67        1.40      0.23 o
   4  -6  10        0.29        0.12      0.15 o
  -7  -5  10        0.05       -0.10      0.12 o
  -6  -5  10        3.96        5.58      0.29 o
  -5  -5  10        3.03        3.20      0.29 o
  -4  -5  10        8.91        7.58      0.65 o
  -3  -5  10        2.41        1.98      0.33 o
  -2  -5  10        0.00        0.24      0.29 o
  -1  -5  10        4.01        3.91      0.61 o
   0  -5  10        0.46        0.50      0.29 o
   1  -5  10        0.07       -0.05      0.24 o
   2  -5  10       11.03       10.25      3.33 o
   3  -5  10       10.95        8.56      3.13 o
   4  -5  10        0.25        0.66      0.18 o
  -8  -4  10        3.05        3.47      0.44 o
  -7  -4  10        2.09        1.96      0.22 o
  -6  -4  10        0.91        1.18      0.20 o
  -5  -4  10        0.07        0.11      0.22 o
  -4  -4  10        2.81        3.37      0.35 o
  -3  -4  10        1.50        1.25      0.37 o
  -2  -4  10        2.45        0.67      0.43 o
  -1  -4  10        0.17        0.22      0.25 o
   0  -4  10       15.94        8.15      1.66 o
   1  -4  10        0.18        0.18      0.25 o
   2  -4  10        2.93        2.33      0.67 o
   3  -4  10        9.59       11.05      4.22 o
   4  -4  10        2.29        3.23      1.24 o
  -9  -3  10        2.56        3.57      0.22 o
  -8  -3  10        1.84        2.06      0.28 o
  -7  -3  10        0.00        0.01      0.27 o
  -6  -3  10        0.91        0.53      0.21 o
  -5  -3  10        1.70        1.04      0.22 o
  -4  -3  10        0.66        0.59      0.21 o
  -3  -3  10        0.36        0.41      0.38 o
  -2  -3  10        9.91        5.07      1.34 o
  -1  -3  10        8.04        3.20      0.45 o
   0  -3  10       24.90       10.86      1.70 o
   1  -3  10        1.47        0.66      0.29 o
   2  -3  10        1.29        0.98      0.41 o
   3  -3  10        1.59        3.37      1.37 o
   4  -3  10        0.00        0.11      0.30 o
  -9  -2  10        0.24        0.29      0.23 o
  -8  -2  10        0.26       -0.06      0.19 o
  -7  -2  10        3.09        2.90      0.24 o
  -6  -2  10        6.79        8.48      0.30 o
  -5  -2  10        0.19        0.14      0.21 o
  -4  -2  10        2.73        1.48      0.24 o
  -3  -2  10        2.52        1.05      0.37 o
  -2  -2  10        7.28        3.07      0.43 o
  -1  -2  10        6.01        2.18      0.79 o
   0  -2  10       23.51       21.83      4.92 o
   1  -2  10        0.10       -0.15      0.27 o
   2  -2  10        0.26       -0.17      0.24 o
   3  -2  10        0.03        0.03      0.38 o
 -10  -1  10        0.58        0.79      0.22 o
  -9  -1  10        4.59        4.25      0.38 o
  -8  -1  10        5.66        6.29      0.29 o
  -7  -1  10        5.79        8.62      0.34 o
  -6  -1  10        3.91        5.83      0.30 o
  -5  -1  10        0.25        0.36      0.22 o
  -4  -1  10        6.11        4.17      0.45 o
  -3  -1  10        0.55        0.22      0.23 o
  -2  -1  10        0.26        0.51      0.36 o
  -1  -1  10       10.54        7.77      2.02 o
   0  -1  10        0.54        0.06      0.33 o
   1  -1  10        3.24        1.93      0.49 o
   2  -1  10        0.17       -0.09      0.41 o
   3  -1  10        1.14        0.54      0.31 o
 -11   0  10        1.26        1.64      0.17 o
 -10   0  10        5.60        5.79      0.33 o
  -9   0  10       17.69       17.05      0.77 o
  -8   0  10        0.99        2.43      0.27 o
  -7   0  10       26.44       27.47      0.51 o
  -6   0  10        3.09        1.86      0.33 o
  -5   0  10        1.51        1.42      0.26 o
  -4   0  10       17.25       10.11      1.70 o
  -3   0  10        3.86        7.84      2.25 o
  -2   0  10       41.90       22.03      0.97 o
  -1   0  10        5.90        8.21      0.41 o
   0   0  10        5.68        8.63      2.88 o
   1   0  10        0.27        0.19      0.27 o
   2   0  10        3.85        5.96      0.22 o
 -11   1  10       14.16       26.42      0.47 o
 -10   1  10        0.14        0.62      0.14 o
  -9   1  10        0.48        0.63      0.17 o
  -8   1  10       29.77       31.76      0.50 o
  -7   1  10        8.95        7.41      0.38 o
  -6   1  10        2.27        2.73      0.27 o
  -5   1  10        0.08        0.30      0.25 o
  -4   1  10       22.88       23.54      1.15 o
  -3   1  10       65.08       81.57      1.11 o
  -2   1  10       31.05       41.19      0.68 o
  -1   1  10       67.52       71.69      0.87 o
   0   1  10        0.52        0.63      0.31 o
   1   1  10        8.31        9.97      0.28 o
   2   1  10       11.86       19.94      0.36 o
 -11   2  10        3.43        3.97      0.99 o
 -10   2  10        0.99        2.25      0.17 o
  -9   2  10        0.07        0.10      0.17 o
  -8   2  10        2.03        2.96      0.50 o
  -7   2  10       16.18       18.61      3.37 o
  -6   2  10       10.11       14.88      0.56 o
  -5   2  10       60.68       58.97      0.97 o
  -4   2  10       10.45       11.19      0.40 o
  -3   2  10       26.25       26.93      0.87 o
  -2   2  10        0.00        0.22      0.25 o
  -1   2  10        7.90        9.21      0.42 o
   0   2  10        1.92        2.18      0.24 o
   1   2  10        9.94       10.44      0.39 o
 -12   3  10        0.62        0.92      0.16 o
 -11   3  10        0.43        0.65      0.13 o
 -10   3  10        2.80        2.02      0.17 o
  -9   3  10        9.15       12.16      0.71 o
  -8   3  10        6.76        6.06      1.18 o
  -7   3  10       85.11      100.34      1.18 o
  -6   3  10        5.84        5.16      0.44 o
  -5   3  10        3.28        3.00      0.41 o
  -4   3  10        5.33        5.18      0.34 o
  -3   3  10        7.82       10.33      0.34 o
  -2   3  10        0.68        0.96      0.26 o
  -1   3  10        2.26        2.10      0.21 o
   0   3  10        3.24        6.93      0.18 o
 -12   4  10        2.49        2.27      0.15 o
 -11   4  10        0.18        0.18      0.12 o
 -10   4  10        0.20        0.20      0.15 o
  -9   4  10        0.28        0.37      0.21 o
  -8   4  10        0.15        0.07      0.18 o
  -7   4  10       10.20        9.81      0.47 o
  -6   4  10        9.01        8.18      0.49 o
  -5   4  10        0.06        1.84      0.37 o
  -4   4  10        0.04       -0.02      0.24 o
  -3   4  10        0.03        0.11      0.22 o
  -2   4  10        0.01        0.13      0.19 o
  -1   4  10       13.17       20.01      0.59 o
   0   4  10       10.66       15.06      0.33 o
 -12   5  10        9.44       10.96      0.83 o
 -11   5  10        1.39        1.14      0.16 o
 -10   5  10        0.03        0.01      0.12 o
  -9   5  10        4.33        4.57      0.25 o
  -8   5  10        7.05        7.05      0.52 o
  -7   5  10        0.01        0.48      0.34 o
  -6   5  10        4.56        4.77      0.40 o
  -5   5  10        0.03        0.65      0.30 o
  -4   5  10        1.49        2.13      0.23 o
  -3   5  10        5.77        5.59      0.28 o
  -2   5  10        0.04        0.00      0.16 o
 -12   6  10        2.89        4.03      0.41 o
 -11   6  10        3.85        3.68      0.23 o
 -10   6  10        0.00       -0.08      0.17 o
  -9   6  10        4.83        6.03      1.16 o
  -8   6  10       17.55       12.79      0.31 o
  -7   6  10        6.46        6.24      0.42 o
  -6   6  10        6.05        5.45      0.39 o
  -5   6  10        0.02        0.15      0.23 o
  -4   6  10        2.03        2.73      0.23 o
  -3   6  10        1.18        1.64      0.19 o
 -11   7  10        2.52        3.34      0.31 o
 -10   7  10        0.00        0.16      0.13 o
  -9   7  10        4.61        4.28      0.81 o
  -8   7  10        9.27       11.27      1.42 o
  -7   7  10        1.46        1.47      0.34 o
  -6   7  10        0.22        0.41      0.31 o
  -5   7  10        1.08        1.16      0.28 o
 -10   8  10        9.30       10.31      1.00 o
  -9   8  10        0.73        0.73      0.12 o
  -8   8  10        2.17        3.50      0.33 o
  -7   8  10        0.44        0.90      0.28 o
  -6   8  10       21.69       34.15      0.51 o
  -3  -8  11        0.02        0.02      0.16 o
  -2  -8  11        0.45        1.13      0.15 o
  -1  -8  11        0.03        0.59      0.26 o
   0  -8  11        2.05        2.72      0.28 o
   1  -8  11        0.01        0.14      0.23 o
   2  -8  11        0.96        1.11      0.19 o
  -4  -7  11        1.21        1.07      0.21 o
  -3  -7  11        0.55        0.20      0.17 o
  -2  -7  11        0.11        0.52      0.30 o
  -1  -7  11        2.77        2.62      0.36 o
   0  -7  11        0.93        1.19      0.33 o
   1  -7  11        0.69        1.15      0.35 o
   2  -7  11        0.68        1.28      0.23 o
  -6  -6  11        0.12        0.05      0.16 o
  -5  -6  11        0.04        0.01      0.13 o
  -4  -6  11        1.04        2.05      0.20 o
  -3  -6  11        5.05        8.50      0.98 o
  -2  -6  11        5.69        5.42      0.44 o
  -1  -6  11        1.04        1.54      0.45 o
   0  -6  11        0.86        1.57      0.51 o
   1  -6  11        0.35        0.44      0.45 o
   2  -6  11        1.69        0.86      0.41 o
  -7  -5  11        0.00        0.06      0.16 o
  -5  -5  11        1.23        1.83      0.20 o
  -4  -5  11        0.93        1.29      0.22 o
  -3  -5  11        0.04       -0.09      0.36 o
  -2  -5  11        6.77        8.98      0.73 o
  -1  -5  11        1.01        1.18      0.56 o
   0  -5  11        3.48        3.56      0.63 o
   1  -5  11        0.38        0.18      0.54 o
   2  -5  11        5.70        3.66      0.50 o
   3  -5  11        2.64        1.40      0.33 o
  -8  -4  11        0.01       -0.15      0.15 o
  -6  -4  11        2.38        2.24      0.31 o
  -5  -4  11        0.44        0.39      0.29 o
  -4  -4  11        0.23        0.28      0.21 o
  -3  -4  11        6.96        5.88      0.42 o
  -2  -4  11        5.43        3.84      0.72 o
  -1  -4  11        0.44        0.44      0.56 o
   0  -4  11        1.39        1.90      0.55 o
   1  -4  11        0.56        0.43      0.41 o
   2  -4  11        1.23        1.24      0.45 o
   3  -4  11        0.10       -0.01      0.29 o
  -8  -3  11        0.93        1.05      0.23 o
  -7  -3  11        0.39        0.63      0.25 o
  -6  -3  11        0.04       -0.01      0.19 o
  -5  -3  11        0.62        0.61      0.21 o
  -4  -3  11        0.27        0.16      0.20 o
  -3  -3  11        5.03        4.66      0.45 o
  -2  -3  11        2.30        1.39      0.49 o
  -1  -3  11        8.72       12.82      3.81 o
   0  -3  11        0.32        0.08      0.26 o
   1  -3  11        0.71        0.26      0.48 o
   2  -3  11        0.06        0.42      0.38 o
  -9  -2  11        0.42        0.80      0.23 o
  -8  -2  11        2.00        1.56      0.20 o
  -7  -2  11        3.55        4.86      0.27 o
  -6  -2  11        2.71        5.19      0.28 o
  -5  -2  11        6.51        8.10      0.30 o
  -4  -2  11        9.01        8.01      0.37 o
  -3  -2  11        2.56        1.98      0.37 o
  -2  -2  11        0.87        1.03      0.32 o
  -1  -2  11        5.52        3.55      0.61 o
   0  -2  11        1.28        0.23      0.51 o
   1  -2  11        0.09       -0.25      0.47 o
   2  -2  11        0.47        0.68      0.35 o
 -10  -1  11        2.29        3.93      0.23 o
  -9  -1  11        7.89        9.20      0.93 o
  -8  -1  11        9.34       11.18      0.61 o
  -7  -1  11        0.01        0.10      0.21 o
  -6  -1  11        3.92        7.53      0.30 o
  -5  -1  11        0.37        0.33      0.24 o
  -4  -1  11       13.72       15.95      1.15 o
  -3  -1  11       17.03       16.42      4.22 o
  -2  -1  11        0.68        0.90      0.42 o
  -1  -1  11        0.25       -0.34      0.50 o
   0  -1  11        7.56        4.44      0.55 o
   1  -1  11        0.35        0.63      0.40 o
 -10   0  11        0.42        1.15      0.24 o
  -9   0  11        6.21        5.99      0.26 o
  -8   0  11        1.38        3.40      0.26 o
  -7   0  11        6.57        9.34      0.32 o
  -6   0  11        0.29        0.71      0.18 o
  -5   0  11       40.98       44.39      3.32 o
  -4   0  11       29.46       38.21      1.17 o
  -3   0  11       10.74        7.59      0.70 o
  -2   0  11       18.07        7.79      0.65 o
  -1   0  11        0.41        0.85      0.49 o
   0   0  11       10.36       10.81      4.03 o
   1   0  11        0.00        0.66      0.41 o
 -11   1  11        0.18        1.70      0.18 o
 -10   1  11        7.93       11.80      1.46 o
  -9   1  11        3.21        3.04      0.20 o
  -8   1  11        6.30        7.53      0.29 o
  -7   1  11        6.55        7.73      0.82 o
  -6   1  11        2.43        2.02      0.38 o
  -5   1  11       26.74       30.77      0.85 o
  -4   1  11       10.24       14.88      0.65 o
  -3   1  11        0.02        0.23      0.30 o
  -2   1  11       12.52       17.60      1.94 o
  -1   1  11        2.05        2.47      0.25 o
   0   1  11        0.03        0.70      0.20 o
 -11   2  11        3.72        7.34      0.29 o
 -10   2  11        0.37        0.39      0.13 o
  -9   2  11        3.61        3.23      0.23 o
  -8   2  11        1.67        2.14      0.51 o
  -7   2  11       43.24       38.07      0.85 o
  -6   2  11        0.00       -0.03      0.33 o
  -5   2  11        1.10        1.13      0.36 o
  -4   2  11        0.35        1.05      0.34 o
  -3   2  11        6.71        8.36      0.48 o
  -2   2  11        0.29        0.13      0.24 o
  -1   2  11        3.79        5.93      0.26 o
   0   2  11        0.64        1.18      0.25 o
 -11   3  11        0.23        0.28      0.09 o
 -10   3  11        9.56       11.41      0.26 o
  -9   3  11        0.33        0.43      0.13 o
  -8   3  11        0.82        0.47      0.35 o
  -7   3  11       64.92       71.52      0.97 o
  -6   3  11        8.10        8.73      0.46 o
  -5   3  11       20.24       19.78      0.60 o
  -4   3  11        0.00       -0.02      0.32 o
  -3   3  11        7.89        9.26      0.33 o
  -2   3  11        0.25        0.79      0.22 o
  -1   3  11        4.14        5.97      0.35 o
 -11   4  11        0.13        0.16      0.09 o
 -10   4  11        2.53        3.53      0.18 o
  -9   4  11        0.04        0.07      0.17 o
  -8   4  11        0.19        0.21      0.22 o
  -7   4  11       50.73       56.71      0.88 o
  -6   4  11        8.47        9.26      0.45 o
  -5   4  11        0.63        1.22      0.34 o
  -4   4  11        0.02        0.09      0.30 o
  -3   4  11        1.04        1.13      0.28 o
  -2   4  11        0.01        0.32      0.19 o
 -11   5  11        0.02        0.10      0.11 o
 -10   5  11        3.09        4.17      0.15 o
  -9   5  11        0.25        0.27      0.14 o
  -8   5  11        0.62        0.40      0.22 o
  -7   5  11        0.04        0.23      0.31 o
  -6   5  11        0.13        0.16      0.30 o
  -5   5  11        4.69        5.90      0.37 o
  -4   5  11        2.68        3.64      0.30 o
  -3   5  11        0.34        0.72      0.20 o
 -11   6  11        1.83        2.88      0.17 o
 -10   6  11        0.72        0.72      0.13 o
  -9   6  11        0.28        0.81      0.15 o
  -8   6  11        1.29        1.62      0.19 o
  -7   6  11        0.40        0.28      0.19 o
  -6   6  11        0.75        0.93      0.28 o
  -5   6  11        3.07        3.31      0.29 o
 -10   7  11        6.58        4.96      0.20 o
  -9   7  11        8.61       14.02      0.39 o
  -8   7  11        8.98       12.76      0.40 o
  -7   7  11        4.43        6.48      0.33 o
  -6   7  11        0.00        0.20      0.20 o
  -3  -7  12        0.31       -0.01      0.16 o
  -2  -7  12        3.44        6.01      0.47 o
  -1  -7  12        0.08        0.23      0.14 o
   0  -7  12        0.05        0.12      0.12 o
  -4  -6  12        3.34        4.34      0.81 o
  -3  -6  12        1.03        2.06      0.25 o
  -2  -6  12        0.00        0.09      0.17 o
  -1  -6  12        1.43        1.43      0.31 o
   0  -6  12        0.36        0.71      0.15 o
   1  -6  12        0.73        1.04      0.21 o
  -6  -5  12        2.53        4.62      0.24 o
  -5  -5  12        0.00       -0.08      0.22 o
  -4  -5  12        1.24        1.64      0.18 o
  -3  -5  12        0.14        0.26      0.19 o
  -2  -5  12        0.00        0.19      0.19 o
  -1  -5  12        0.03        0.37      0.27 o
   0  -5  12        2.04        4.79      0.72 o
   1  -5  12        0.06        0.35      0.34 o
  -7  -4  12        4.08        6.83      0.27 o
  -6  -4  12        3.55        4.66      0.29 o
  -5  -4  12        0.01       -0.01      0.26 o
  -4  -4  12        1.94        1.80      0.30 o
  -3  -4  12        2.96        3.40      0.68 o
  -2  -4  12        3.92        5.19      0.67 o
  -1  -4  12        0.49        0.46      0.21 o
   0  -4  12        1.87        2.30      0.47 o
   1  -4  12        0.07        0.09      0.34 o
  -8  -3  12        2.25        3.79      0.23 o
  -7  -3  12        2.54        4.72      0.42 o
  -6  -3  12        0.20        0.50      0.17 o
  -5  -3  12        2.03        2.44      0.32 o
  -4  -3  12        2.32        2.69      0.32 o
  -3  -3  12        2.78        3.42      0.57 o
  -2  -3  12        0.58        0.60      0.23 o
  -1  -3  12        4.36        4.42      0.57 o
   0  -3  12        1.28        1.18      0.46 o
   1  -3  12        0.09        0.15      0.17 o
  -9  -2  12        0.03       -0.02      0.15 o
  -8  -2  12        1.37        1.47      0.16 o
  -7  -2  12        0.08        0.40      0.17 o
  -6  -2  12        1.57        1.34      0.17 o
  -5  -2  12        1.69        0.76      0.21 o
  -4  -2  12        8.45       10.05      0.31 o
  -3  -2  12        0.04        0.22      0.16 o
  -2  -2  12        5.10        3.63      0.56 o
  -1  -2  12        9.34        8.04      0.59 o
   0  -2  12        0.42        0.20      0.28 o
   1  -2  12        1.67        2.17      0.20 o
  -9  -1  12        3.36        4.49      0.71 o
  -8  -1  12        5.75        6.84      0.42 o
  -7  -1  12        2.69        2.53      0.42 o
  -6  -1  12        0.36        0.91      0.17 o
  -5  -1  12        3.30        5.35      0.28 o
  -4  -1  12        3.08        4.15      0.29 o
  -3  -1  12        6.06        7.65      0.28 o
  -2  -1  12        0.00       -0.07      0.25 o
  -1  -1  12        0.36        0.08      0.23 o
   0  -1  12        0.48        0.03      0.18 o
 -10   0  12        1.32        2.51      0.19 o
  -9   0  12        5.95        6.59      0.41 o
  -8   0  12        2.63        5.15      0.43 o
  -7   0  12       13.03       17.11      1.80 o
  -6   0  12        1.34        0.32      0.34 o
  -5   0  12        7.33        9.86      0.45 o
  -4   0  12        0.93        0.61      0.31 o
  -3   0  12        2.17        2.31      0.33 o
  -2   0  12        1.41        1.17      0.30 o
  -1   0  12        0.08        0.29      0.25 o
   0   0  12        2.08        2.91      0.21 o
 -10   1  12        0.26        0.22      0.13 o
  -9   1  12        3.51        6.42      0.56 o
  -8   1  12        5.04        7.28      0.62 o
  -7   1  12        2.31        1.36      0.34 o
  -6   1  12        0.00        0.72      0.37 o
  -5   1  12        4.76        6.00      0.40 o
  -4   1  12        5.26        7.74      0.42 o
  -3   1  12        2.22        1.97      0.33 o
  -2   1  12        7.89       11.51      0.41 o
  -1   1  12        3.84        5.40      0.28 o
 -10   2  12        2.22        3.50      0.33 o
  -9   2  12        0.11        0.33      0.12 o
  -8   2  12        6.38        4.93      0.23 o
  -7   2  12        1.96        1.93      0.37 o
  -6   2  12        4.07        4.45      0.34 o
  -5   2  12        1.49        2.21      0.34 o
  -4   2  12        3.19        4.03      0.37 o
  -3   2  12        1.84        3.80      0.33 o
  -2   2  12        1.98        2.46      0.27 o
 -10   3  12        0.05        0.10      0.12 o
  -9   3  12        0.31        0.16      0.16 o
  -8   3  12        3.12        3.99      0.35 o
  -7   3  12        1.58        2.32      0.29 o
  -6   3  12        6.94       14.38      0.46 o
  -5   3  12       12.09       17.06      0.49 o
  -4   3  12        4.82        5.04      0.34 o
  -3   3  12        1.71        2.53      0.26 o
 -10   4  12        0.20        0.00      0.11 o
  -9   4  12        7.28        7.10      0.21 o
  -8   4  12        1.46        1.72      0.20 o
  -7   4  12        2.35        2.07      0.41 o
  -6   4  12        6.81        8.92      0.38 o
  -5   4  12        5.11        6.54      0.33 o
  -4   4  12        7.96       13.44      0.37 o
 -10   5  12        0.00        0.11      0.14 o
  -9   5  12        2.26        1.28      0.28 o
  -8   5  12        0.17       -0.04      0.16 o
  -7   5  12        2.90        2.05      0.37 o
  -6   5  12        3.40        2.95      0.71 o
  -5   5  12        0.07        0.21      0.20 o
  -9   6  12        0.17        0.06      0.13 o
  -7   6  12        0.34        0.29      0.20 o
  -4  -5  13        0.11        0.00      0.18 o
  -3  -5  13        1.43        1.99      0.21 o
  -2  -5  13        0.05        0.13      0.16 o
  -5  -4  13        0.01       -0.21      0.21 o
  -4  -4  13        0.03       -0.04      0.21 o
  -3  -4  13        0.14       -0.06      0.20 o
  -2  -4  13        3.21        4.01      0.89 o
  -6  -3  13        0.62        1.35      0.18 o
  -5  -3  13        0.17       -0.04      0.23 o
  -4  -3  13        0.38        0.22      0.23 o
  -3  -3  13        0.23        0.29      0.21 o
  -1  -3  13        0.25        0.76      0.28 o
  -7  -2  13        0.92        1.68      0.25 o
  -6  -2  13        0.03        0.43      0.18 o
  -5  -2  13        3.54        2.24      0.25 o
  -4  -2  13        2.00        3.17      0.27 o
  -3  -2  13        7.38       10.97      0.32 o
  -2  -2  13        2.32        1.96      0.19 o
  -1  -2  13        0.00        0.18      0.17 o
  -8  -1  13        2.96        2.72      0.15 o
  -7  -1  13        0.10        0.21      0.20 o
  -6  -1  13        0.05       -0.14      0.23 o
  -5  -1  13        0.94        1.53      0.26 o
  -4  -1  13        8.63       11.53      1.34 o
  -3  -1  13        6.11        9.87      0.34 o
  -2  -1  13        1.73        5.50      0.28 o
  -9   0  13        0.16        0.19      0.14 o
  -8   0  13        0.11        0.01      0.20 o
  -7   0  13        2.36        2.81      0.28 o
  -6   0  13        1.65        1.53      0.28 o
  -5   0  13        3.09        6.08      0.35 o
  -4   0  13        2.48        2.43      0.20 o
  -3   0  13        4.74        6.80      1.65 o
  -2   0  13        0.10        0.13      0.18 o
  -9   1  13        0.24        0.37      0.17 o
  -8   1  13        0.75        0.05      0.23 o
  -7   1  13        3.51        2.75      0.29 o
  -6   1  13        0.36        0.04      0.27 o
  -5   1  13        0.97        1.75      0.29 o
  -4   1  13        1.38        1.81      0.21 o
  -3   1  13        2.74        4.72      1.04 o
  -9   2  13        2.05        1.37      0.19 o
  -8   2  13        4.42        4.42      0.28 o
  -7   2  13        3.59        6.09      0.32 o
  -6   2  13       29.76       36.70      4.75 o
  -5   2  13        0.20        1.06      0.28 o
  -4   2  13        4.93        8.12      1.59 o
  -9   3  13        0.00        0.02      0.15 o
  -8   3  13        0.10        0.71      0.20 o
  -7   3  13        0.07        0.27      0.23 o
  -6   3  13        1.60        1.89      0.37 o
  -5   3  13        0.01        0.34      0.18 o
  -7   4  13        0.07        0.07      0.16 o
 
